# Supplementary material for: Was low CO2 a driving force of C4 evolution: Arabidopsis responses to long-term low CO2 stress
Source: J Exp Bot. 2014 May 22;65(13):3657–67. doi: 10.1093/jxb/eru193 (PMC4085967; doi:10.1093/jxb/eru193)
Supplement: Supplementary Data [file supp_eru193_Tables_S1_S11_new_24april.xlsx]

## Sheet: Table S1
Table S1 Genes mapping result
gene_id	low_cnt	nor_cnt	low_rpkm	nor_rpkm	fold_chg (log2(low/nor))	p_value	fdr	annotation
AT2G05100	7473	17699	429.838	1276.49	-1.57031	0	0	Symbols: LHCB2.1, LHCB2 | LHCB2.1; chlorophyll binding | chr2:1823240-1824425 REVERSE
AT4G05180	30629	35657	1469.36	2144.86	-0.545694	0	0	Symbols: PSBQ, PSBQ-2, PSII-Q | PSBQ-2; calcium ion binding | chr4:2671822-2673243 REVERSE
AT5G15970	8938	2912	807.585	329.911	1.29154	0	0	Symbols: KIN2, COR6.6 | KIN2 | chr5:5211911-5212665 FORWARD
AT1G15820	44127	50659	2153.24	3099.58	-0.525564	0	0	Symbols: LHCB6, CP24 | LHCB6 (LIGHT HARVESTING COMPLEX PSII SUBUNIT 6); chlorophyll binding | chr1:5446462-5447859 REVERSE
AT2G42530	7010	1026	525.498	96.4404	2.44598	0	0	Symbols: COR15B | COR15B (COLD REGULATED 15B) | chr2:17709036-17709945 REVERSE
AT2G42600	13794	5232	197.604	93.9791	1.0722	0	0	Symbols: ATPPC2 | ATPPC2 (PHOSPHOENOLPYRUVATE CARBOXYLASE 2); catalytic/ phosphoenolpyruvate carboxylase | chr2:17734369-17738973 REVERSE
AT3G46970	22753	11460	307.174	193.994	0.663043	0	0	Symbols: ATPHS2, PHS2 | PHS2 (ALPHA-GLUCAN PHOSPHORYLASE 2); phosphorylase/ transferase, transferring glycosyl groups | chr3:17301394-17306446 REVERSE
AT4G37930	55682	31503	1188.14	842.873	0.495315	0	0	Symbols: SHM1, STM, SHMT1 | SHM1 (SERINE TRANSHYDROXYMETHYLTRANSFERASE 1); glycine hydroxymethyltransferase/ poly(U) binding | chr4:17831731-17834927 REVERSE
AT3G54890	51648	63512	2202.05	3395.38	-0.624723	0	0	Symbols: LHCA1 | LHCA1; chlorophyll binding | chr3:20339504-20341103 REVERSE
AT5G52310	6640	500	163.82	15.4678	3.40478	0	0	Symbols: COR78, LTI78, RD29A, LTI140 | LTI78 (LOW-TEMPERATURE-INDUCED 78) | chr5:21240849-21243613 FORWARD
AT1G29930	288130	273289	18827.1	22391	-0.250114	0	0	Symbols: CAB1, AB140, CAB140, LHCB1.3 | CAB1 (CHLOROPHYLL A/B BINDING PROTEIN 1); chlorophyll binding | chr1:10478005-10479048 FORWARD
AT2G05070	7337	19317	431.847	1425.64	-1.72302	0	0	Symbols: LHCB2.2, LHCB2 | LHCB2.2; chlorophyll binding | chr2:1799234-1800392 REVERSE
AT2G34430	8857	19598	599.405	1663.05	-1.47222	0	0	Symbols: LHB1B1, LHCB1.4 | LHB1B1; chlorophyll binding | chr2:14524756-14525763 FORWARD
AT4G33010	54692	32659	800.116	599.088	0.417442	0	0	Symbols: AtGLDP1 | AtGLDP1 (Arabidopsis thaliana glycine decarboxylase P-protein 1); catalytic/ glycine dehydrogenase (decarboxylating)/ pyridoxal phosphate binding | chr4:15926670-15931332 REVERSE
AT4G33010	54692	32659	800.116	599.088	0.417442	0	0	Symbols: AtGLDP1 | AtGLDP1 (Arabidopsis thaliana glycine decarboxylase P-protein 1); catalytic/ glycine dehydrogenase (decarboxylating)/ pyridoxal phosphate binding | chr4:15926670-15931332 REVERSE
AT5G54270	42568	56581	2240.64	3734.38	-0.736955	0	0	Symbols: LHCB3, LHCB3*1 | LHCB3 (LIGHT-HARVESTING CHLOROPHYLL B-BINDING PROTEIN 3); structural molecule | chr5:22038273-22039568 FORWARD
AT2G14560	2889	5850	102.114	259.269	-1.34427	0	0	Symbols: LURP1 | LURP1 (LATE UPREGULATED IN RESPONSE TO HYALOPERONOSPORA PARASITICA) | chr2:6213972-6215901 FORWARD
AT1G64720	6034	11734	198.852	484.874	-1.28592	0	0	Symbols: CP5 | CP5 | chr1:24046553-24048622 REVERSE
AT2G42540	3679	480	193.204	31.6071	2.6118	0	0	Symbols: COR15A, COR15 | COR15A (COLD-REGULATED 15A) | chr2:17711037-17712092 REVERSE
AT2G38170	17267	6287	280.722	128.162	1.13117	0	0	Symbols: CAX1, ATCAX1, RCI4 | CAX1 (cation exchanger 1); calcium ion transmembrane transporter/ calcium:cation antiporter/ calcium:hydrogen antiporter | chr2:15990045-15993278 REVERSE
AT3G27690	2137	5157	136.883	414.191	-1.59735	0	0	Symbols: LHCB2.4, LHCB2.3, LHCB2 | LHCB2.3; chlorophyll binding | chr3:10255947-10257011 FORWARD
AT1G29910	53930	70137	3606.82	5881.66	-0.705495	0	0	Symbols: CAB3, AB180, LHCB1.2 | CAB3 (CHLOROPHYLL A/B BINDING PROTEIN 3); chlorophyll binding | chr1:10472280-10473299 REVERSE
AT5G04140	47762	20482	379.257	203.93	0.8951	0	0	Symbols: GLU1, GLS1, GLUS, FD-GOGAT | GLU1 (GLUTAMATE SYNTHASE 1); glutamate synthase (ferredoxin) | chr5:1130031-1138438 FORWARD
AT5G54770	122258	73244	4790.41	3598.54	0.41274	0	0	Symbols: THI1, TZ, THI4 | THI1; protein homodimerization | chr5:22246592-22248332 FORWARD
AT3G45140	15399	19616	266.416	425.536	-0.675601	0	0	Symbols: LOX2, ATLOX2 | LOX2 (LIPOXYGENASE 2); lipoxygenase | chr3:16525410-16529352 FORWARD
AT4G27440	10614	18471	400.475	873.866	-1.1257	0	0	Symbols: PORB | PORB (PROTOCHLOROPHYLLIDE OXIDOREDUCTASE B); oxidoreductase/ protochlorophyllide reductase | chr4:13725546-13727353 FORWARD
AT3G22235	1528	6044	75.9185	376.536	-2.31027	0	0	FUNCTIONS IN: molecular_function unknown; INVOLVED IN: biological_process unknown; BEST Arabidopsis thaliana protein match is: PCC1 (PATHOGEN AND CIRCADIAN CONTROLLED 1) (TAIR:AT3G22231.1); Has 1 Blast hits to 1 proteins in 1 species: Archae - 0; Bacteria - 0; Metazoa - 0; Fungi - 0; Plants - 1; Viruses - 0; Other Eukaryotes - 0 (source: NCBI BLink). | chr3:7854419-7855791 REVERSE
AT4G34950	14928	4871	406.851	166.46	1.28932	0	0	nodulin family protein | chr4:16642316-16644818 REVERSE
AT5G50920	42836	21933	595.629	382.405	0.639314	0	0	Symbols: CLPC, ATHSP93-V, HSP93-V, DCA1, CLPC1 | CLPC1; ATP binding / ATP-dependent peptidase/ ATPase | chr5:20715469-20720374 REVERSE
AT2G41090	5287	9386	318.609	709.23	-1.15447	0	0	calmodulin-like calcium-binding protein, 22 kDa (CaBP-22) | chr2:17135721-17136852 FORWARD
AT3G09390	20368	8861	1867.54	1018.74	0.874357	0	0	Symbols: MT2A, ATMT-K, ATMT-1 | MT2A (METALLOTHIONEIN 2A); copper ion binding | chr3:2889486-2890229 REVERSE
AT3G47470	62044	73661	2546.62	3791.05	-0.574016	0	0	Symbols: LHCA4, CAB4 | LHCA4 (LIGHT-HARVESTING CHLOROPHYLL-PROTEIN COMPLEX I SUBUNIT A4); chlorophyll binding | chr3:17493372-17495033 REVERSE
AT5G13650	19380	9089	267.243	157.155	0.765968	0	0	elongation factor family protein | chr5:4397748-4402692 FORWARD
AT3G22231	2930	9994	255.27	1091.77	-2.09657	0	0	Symbols: PCC1 | PCC1 (PATHOGEN AND CIRCADIAN CONTROLLED 1) | chr3:7845823-7846605 REVERSE
AT1G03130	8226	12878	629.098	1234.91	-0.973052	0	0	Symbols: PSAD-2 | PSAD-2 (photosystem I subunit D-2) | chr1:753307-754198 REVERSE
AT3G56940	12170	17475	428.161	770.89	-0.84837	0	0	Symbols: CRD1, CHL27, ACSF | CRD1 (COPPER RESPONSE DEFECT 1); DNA binding / magnesium-protoporphyrin IX monomethyl ester (oxidative) cyclase | chr3:21076544-21078443 FORWARD
AT1G13930	25619	12770	1055.99	660.003	0.67805	0	0	Involved in response to salt stress. Knockout mutants are hypersensitive to salt stress. | chr1:4761042-4761725 FORWARD
AT5G25980	8480	23326	195.17	673.155	-1.78621	0	0	Symbols: TGG2, BGLU37 | TGG2 (GLUCOSIDE GLUCOHYDROLASE 2); hydrolase, hydrolyzing O-glycosyl compounds / thioglucosidase | chr5:9072727-9075690 FORWARD
AT5G25980	8480	23326	195.17	673.155	-1.78621	0	0	Symbols: TGG2, BGLU37 | TGG2 (GLUCOSIDE GLUCOHYDROLASE 2); hydrolase, hydrolyzing O-glycosyl compounds / thioglucosidase | chr5:9072727-9075690 FORWARD
AT1G45201	1320	4660	18.6394	82.5091	-2.1462	0	0	Symbols: ATTLL1, TLL1 | TLL1 (TRIACYLGLYCEROL LIPASE-LIKE 1); triacylglycerol lipase | chr1:17123821-17128651 FORWARD
AT2G39730	103144	102761	2510.24	3135.87	-0.32104	0	0	Symbols: RCA | RCA (RUBISCO ACTIVASE); ADP binding / ATP binding / enzyme regulator/ ribulose-1,5-bisphosphate carboxylase/oxygenase activator | chr2:16570746-16573548 REVERSE
AT3G26520	11430	14784	567.898	921.031	-0.697618	0	0	Symbols: TIP2, SITIP, GAMMA-TIP2, TIP1;2 | TIP2 (TONOPLAST INTRINSIC PROTEIN 2); water channel | chr3:9722443-9723815 REVERSE
AT5G42530	12353	19136	1284.59	2495.17	-0.957835	0	0	unknown protein | chr5:17004738-17005393 REVERSE
AT1G20620	42916	79563	842.721	1959	-1.21699	0	0	Symbols: CAT3, SEN2, ATCAT3 | CAT3 (CATALASE 3); catalase | chr1:7143067-7146540 FORWARD
AT1G31580	18564	22077	1542.49	2300.12	-0.576444	0	0	Symbols: ECS1, CXC750 | ECS1 | chr1:11311169-11311989 FORWARD
AT1G01320	13573	5577	97.3519	50.1565	0.956772	0	0	tetratricopeptide repeat (TPR)-containing protein | chr1:121124-130570 REVERSE
AT2G37220	38454	22127	1391.63	1004.07	0.470919	0	0	29 kDa ribonucleoprotein, chloroplast, putative / RNA-binding protein cp29, putative | chr2:15634525-15636409 REVERSE
AT3G08940	5792	18009	326.811	1274.14	-1.96299	0	0	Symbols: LHCB4.2 | LHCB4.2 (light harvesting complex PSII); chlorophyll binding | chr3:2717675-2718883 FORWARD
AT4G18440	1687	4901	41.4115	150.851	-1.86502	0	0	adenylosuccinate lyase, putative / adenylosuccinase, putative | chr4:10186131-10188909 REVERSE
AT1G67090	338309	225233	18215.1	15205.8	0.260517	0	0	Symbols: RBCS1A | RBCS1A (RIBULOSE BISPHOSPHATE CARBOXYLASE SMALL CHAIN 1A); copper ion binding / ribulose-bisphosphate carboxylase | chr1:25048158-25049424 REVERSE
AT1G10760	21542	10912	148.513	94.3282	0.65483	0	0	Symbols: SEX1, SOP1, SOP, GWD1, GWD | SEX1 (STARCH EXCESS 1); alpha-glucan, water dikinase | chr1:3581034-3590043 REVERSE
AT2G34420	86052	105820	5617.45	8661.72	-0.624738	0	0	Symbols: LHB1B2, LHCB1.5 | LHB1B2; chlorophyll binding | chr2:14522524-14523568 REVERSE
AT5G01600	4132	754	134.29	30.7264	2.1278	0	0	Symbols: ATFER1, FER1 | ATFER1; ferric iron binding / iron ion binding | chr5:227953-230051 REVERSE
AT5G24770	71	1484	2.76926	72.5767	-4.71194	0	0	Symbols: VSP2, ATVSP2 | VSP2 (VEGETATIVE STORAGE PROTEIN 2); acid phosphatase | chr5:8500476-8502224 REVERSE
AT1G07890	15607	6294	455.765	230.466	0.983738	0	0	Symbols: APX1, CS1 | APX1 (ascorbate peroxidase 1); L-ascorbate peroxidase | chr1:2437725-2439665 FORWARD
AT2G25510	11674	15642	1050.62	1765.13	-0.748532	0	0	unknown protein | chr2:10856399-10857156 FORWARD
AT3G60750	72176	40996	1433.8	1021.16	0.489628	0	0	transketolase, putative | chr3:22453719-22457152 FORWARD
AT3G60750	72176	40996	1433.8	1021.16	0.489628	0	0	transketolase, putative | chr3:22453719-22457152 FORWARD
AT4G15210	68	1605	1.48062	43.8195	-4.8873	0	0	Symbols: ATBETA-AMY, AT-BETA-AMY, RAM1, BMY1, BAM5 | BAM5 (BETA-AMYLASE 5); beta-amylase | chr4:8666338-8669470 REVERSE
AT4G15560	3410	6047	63.575	141.361	-1.15286	6.92680035469428e-321	2.54857834619457e-318	Symbols: CLA1, DEF, CLA, DXS, DXPS2 | CLA1 (CLOROPLASTOS ALTERADOS 1); 1-deoxy-D-xylulose-5-phosphate synthase | chr4:8883907-8887565 FORWARD
AT4G28080	15883	7508	117.287	69.5183	0.754576	7.59592178099269e-312	0	binding | chr4:13948603-13957840 REVERSE
AT1G74470	13831	16905	512.222	785.016	-0.615951	1.22163e-307	4.34239e-305	geranylgeranyl reductase | chr1:27991165-27993006 FORWARD
AT1G78370	2313	4610	154.39	385.836	-1.32141	7.20932e-303	2.5199e-300	Symbols: ATGSTU20 | ATGSTU20 (GLUTATHIONE S-TRANSFERASE TAU 20); glutathione transferase | chr1:29484269-29485290 REVERSE
AT1G51400	2229	4461	271.529	681.392	-1.32738	3.71882e-295	1.27854e-292	photosystem II 5 kD protein | chr1:19052023-19052582 REVERSE
AT4G14400	6578	9348	107.947	192.35	-0.833415	9.83361e-290	3.3263e-287	Symbols: ACD6 | ACD6 (ACCELERATED CELL DEATH 6); protein binding | chr4:8294446-8298602 FORWARD
AT3G48360	4630	1241	135.324	45.4804	1.5731	7.68313e-281	2.55763e-278	Symbols: BT2, ATBT2 | BT2 (BTB AND TAZ DOMAIN PROTEIN 2); protein binding / transcription factor/ transcription regulator | chr3:17908192-17910525 REVERSE
AT1G20440	4277	1096	213.904	68.7304	1.63794	1.08318e-273	3.54945e-271	Symbols: COR47, RD17 | COR47 (COLD-REGULATED 47) | chr1:7084409-7085772 REVERSE
AT2G05380	2295	253	128.117	17.7093	2.85488	6.70273e-268	2.16261e-265	Symbols: GRP3S | GRP3S (GLYCINE-RICH PROTEIN 3 SHORT ISOFORM) | chr2:1966816-1968037 FORWARD
AT4G21960	14070	16613	419.317	620.805	-0.566097	5.99359e-260	1.90451e-257	Symbols: PRXR1 | PRXR1; electron carrier/ heme binding / peroxidase | chr4:11646174-11648462 REVERSE
AT4G12800	48231	47991	2438.98	3042.99	-0.31921	4.01994e-258	1.2583e-255	Symbols: PSAL | PSAL (photosystem I subunit L) | chr4:7521322-7522670 FORWARD
AT1G52400	105	1180	2.19113	30.8759	-3.81673	1.42507e-256	4.39509e-254	Symbols: BGL1, BGLU18 | BGLU18 (BETA GLUCOSIDASE 18); catalytic/ cation binding / hydrolase, hydrolyzing O-glycosyl compounds | chr1:19515151-19518160 FORWARD
AT5G53460	10094	4415	72.1107	39.5481	0.866606	4.35295e-250	1.32305e-247	Symbols: GLT1 | GLT1; glutamate synthase (NADH) | chr5:21700518-21710066 FORWARD
AT2G30950	26435	14945	621.193	440.354	0.49638	9.21654e-250	2.76128e-247	Symbols: VAR2, FTSH2 | VAR2 (VARIEGATED 2); ATP-dependent peptidase/ ATPase/ metallopeptidase/ zinc ion binding | chr2:13174321-13177223 FORWARD
AT5G26742	19465	10401	330.475	221.421	0.577753	3.02632e-241	8.93916e-239	Symbols: emb1138 | emb1138 (embryo defective 1138); ATP binding / ATP-dependent helicase/ RNA binding / helicase/ nucleic acid binding / zinc ion binding | chr5:9284986-9289003 REVERSE
AT3G19710	1001	2564	27.001	86.7206	-1.68336	3.54949e-240	1.03389e-237	Symbols: BCAT4 | BCAT4 (BRANCHED-CHAIN AMINOTRANSFERASE4); catalytic/ methionine-oxo-acid transaminase | chr3:6846969-6849497 REVERSE
AT3G19710	1001	2564	27.001	86.7206	-1.68336	3.54949e-240	1.03389e-237	Symbols: BCAT4 | BCAT4 (BRANCHED-CHAIN AMINOTRANSFERASE4); catalytic/ methionine-oxo-acid transaminase | chr3:6846969-6849497 REVERSE
AT5G02500	27732	15943	701.187	505.453	0.472222	1.61078e-239	4.62758e-237	Symbols: HSC70-1, HSP70-1, AT-HSC70-1, HSC70 | HSC70-1 (HEAT SHOCK COGNATE PROTEIN 70-1); ATP binding | chr5:553745-556442 REVERSE
AT5G02500	27732	15943	701.187	505.453	0.472222	1.61078e-239	4.62758e-237	Symbols: HSC70-1, HSP70-1, AT-HSC70-1, HSC70 | HSC70-1 (HEAT SHOCK COGNATE PROTEIN 70-1); ATP binding | chr5:553745-556442 REVERSE
AT4G23670	2099	3933	115.011	270.214	-1.23233	1.91148e-232	5.41725e-230	major latex protein-related / MLP-related | chr4:12332560-12333804 REVERSE
AT1G30380	29154	30224	1892.3	2459.81	-0.378408	1.01045e-224	2.82548e-222	Symbols: PSAK | PSAK (photosystem I subunit K) | chr1:10722197-10723247 FORWARD
AT2G10940	17275	19202	696.486	970.731	-0.478978	1.31638e-221	3.63253e-219	protease inhibitor/seed storage/lipid transfer protein (LTP) family protein | chr2:4310412-4312103 REVERSE
AT5G16030	378	1544	10.0296	51.3686	-2.35662	1.04813e-220	2.85471e-218	unknown protein | chr5:5238178-5240748 FORWARD
AT2G16660	4652	1517	108.68	44.4381	1.29022	2.23828e-214	6.01811e-212	nodulin family protein | chr2:7218706-7221625 REVERSE
AT1G62750	16336	8621	369.741	244.662	0.595721	5.87403e-214	1.55937e-211	Symbols: ATSCO1, ATSCO1/CPEF-G, SCO1 | SCO1 (SNOWY COTYLEDON 1); ATP binding / translation elongation factor/ translation factor, nucleic acid binding | chr1:23233434-23236447 REVERSE
AT3G61470	68090	64384	2849.64	3378.65	-0.245666	4.40182e-210	1.15394e-207	Symbols: LHCA2 | LHCA2; chlorophyll binding | chr3:22745653-22747282 FORWARD
AT3G16240	3243	5097	134.322	264.712	-0.978725	6.99441e-208	1.81095e-205	Symbols: DELTA-TIP, TIP2;1, DELTA-TIP1, AQP1, ATTIP2;1 | DELTA-TIP; ammonia transporter/ methylammonium transmembrane transporter/ water channel | chr3:5505404-5507050 FORWARD
AT1G14250	285	1324	6.40169	37.2903	-2.54228	1.69708e-205	4.34038e-203	nucleoside phosphatase family protein / GDA1/CD39 family protein | chr1:4868452-4871488 FORWARD
AT3G53420	3841	5735	127.257	238.248	-0.904718	4.69124e-205	1.18536e-202	Symbols: PIP2A, PIP2, PIP2;1 | PIP2A (PLASMA MEMBRANE INTRINSIC PROTEIN 2A); water channel | chr3:19803655-19805713 REVERSE
AT5G20630	21578	12207	1653.92	1173.2	0.495446	1.28144e-203	3.19932e-201	Symbols: GLP3, GLP3A, GLP3B, ATGER3, GER3 | GER3 (GERMIN 3); oxalate oxidase | chr5:6975104-6975993 REVERSE
AT3G14210	7045	9070	242.6	391.63	-0.690909	2.38538e-203	5.88542e-201	Symbols: ESM1 | ESM1 (epithiospecifier modifier 1); carboxylesterase/ hydrolase, acting on ester bonds | chr3:4729823-4731803 FORWARD
AT3G14210	7045	9070	242.6	391.63	-0.690909	2.38538e-203	5.88542e-201	Symbols: ESM1 | ESM1 (epithiospecifier modifier 1); carboxylesterase/ hydrolase, acting on ester bonds | chr3:4729823-4731803 FORWARD
AT3G19170	12760	6434	131.627	83.2215	0.661433	9.57688e-201	2.33542e-198	Symbols: ATPREP1, ATZNMP | ATPREP1 (PRESEQUENCE PROTEASE 1); metalloendopeptidase | chr3:6625421-6632033 REVERSE
AT1G08380	33736	33836	2265.14	2848.64	-0.330677	2.65232e-195	6.39361e-193	Symbols: PSAO | PSAO (photosystem I subunit O) | chr1:2640813-2641828 REVERSE
AT1G60950	42935	27193	3516.1	2792.32	0.332512	1.20723e-194	2.87706e-192	Symbols: FED A, ATFD2 | FED A; 2 iron, 2 sulfur cluster binding / electron carrier/ iron-sulfur cluster binding | chr1:22444520-22445161 FORWARD
AT1G25440	1809	3344	70.7193	163.917	-1.21279	4.41445e-193	1.04022e-190	zinc finger (B-box type) family protein | chr1:8933716-8935460 REVERSE
AT1G72930	2928	4633	197.177	391.206	-0.988438	3.12523e-192	7.28249e-190	Symbols: TIR | TIR (TOLL/INTERLEUKIN-1 RECEPTOR-LIKE); transmembrane receptor | chr1:27439452-27440464 FORWARD
AT2G15620	8828	4071	244.409	141.323	0.790297	3.15795e-188	7.27786e-186	Symbols: NIR1, NIR, ATHNIR | NIR1 (NITRITE REDUCTASE 1); ferredoxin-nitrate reductase/ nitrite reductase (NO-forming) | chr2:6810476-6812939 FORWARD
AT5G26000	32155	32280	761.642	958.725	-0.332004	7.675e-188	1.74957e-185	Symbols: TGG1, BGLU38 | TGG1 (THIOGLUCOSIDE GLUCOHYDROLASE 1); hydrolase, hydrolyzing O-glycosyl compounds / thioglucosidase | chr5:9079505-9082384 REVERSE
AT5G26000	32155	32280	761.642	958.725	-0.332004	7.675e-188	1.74957e-185	Symbols: TGG1, BGLU38 | TGG1 (THIOGLUCOSIDE GLUCOHYDROLASE 1); hydrolase, hydrolyzing O-glycosyl compounds / thioglucosidase | chr5:9079505-9082384 REVERSE
AT5G49730	1465	2885	29.2817	72.304	-1.30408	1.63677e-186	3.69101e-184	Symbols: ATFRO6, FRO6 | ATFRO6 (FERRIC REDUCTION OXIDASE 6); ferric-chelate reductase/ oxidoreductase | chr5:20201101-20204513 REVERSE
AT1G14880	3143	4830	181.393	349.528	-0.946288	1.96159e-186	4.37643e-184	unknown protein | chr1:5132535-5133716 REVERSE
AT2G45180	6674	8493	671.508	1071.48	-0.674129	1.64396e-182	3.62916e-180	protease inhibitor/seed storage/lipid transfer protein (LTP) family protein | chr2:18626320-18626997 FORWARD
AT4G16980	4509	6257	368.373	640.962	-0.79907	3.66813e-181	8.01335e-179	arabinogalactan-protein family | chr4:9556978-9557812 FORWARD
AT4G13250	10351	5087	259.793	160.09	0.698477	4.1901e-179	9.05926e-177	short-chain dehydrogenase/reductase (SDR) family protein | chr4:7684234-7686876 REVERSE
AT1G44575	25393	15186	1026.21	769.527	0.415282	4.0246e-174	8.61265e-172	Symbols: NPQ4, PSBS | NPQ4 (NONPHOTOCHEMICAL QUENCHING); chlorophyll binding / xanthophyll binding | chr1:16871696-16873383 FORWARD
AT3G09440	8346	3898	224.858	131.683	0.771944	2.98565e-171	6.32476e-169	heat shock cognate 70 kDa protein 3 (HSC70-3) (HSP70-3) | chr3:2903199-2905724 REVERSE
AT3G63160	21938	12859	2866.96	2107.12	0.444247	3.09418e-170	6.48912e-168	unknown protein | chr3:23333513-23334034 REVERSE
AT2G38230	5711	2349	369.98	190.813	0.95529	2.00283e-166	4.15874e-164	Symbols: ATPDX1.1, PDX1.1 | ATPDX1.1 (pyridoxine biosynthesis 1.1); protein heterodimerization | chr2:16011456-16012508 FORWARD
AT5G23010	2643	4126	47.3846	92.7529	-0.968974	6.64954e-166	1.3672e-163	Symbols: MAM1, IMS3 | MAM1 (METHYLTHIOALKYLMALATE SYNTHASE 1); 2-isopropylmalate synthase/ methylthioalkylmalate synthase | chr5:7703092-7706896 FORWARD
AT1G52230	7611	9244	623.292	949.222	-0.606838	8.25531e-165	1.68088e-162	Symbols: PSAH2, PSAH-2, PSI-H | PSAH2 (PHOTOSYSTEM I SUBUNIT H2) | chr1:19454836-19455668 FORWARD
AT4G17140	4344	1593	12.5865	5.78747	1.12087	1.09006e-162	2.19815e-160	FUNCTIONS IN: molecular_function unknown; INVOLVED IN: biological_process unknown; EXPRESSED IN: 23 plant structures; EXPRESSED DURING: 13 growth stages; CONTAINS InterPro DOMAIN/s: Pleckstrin homology (InterPro:IPR001849); BEST Arabidopsis thaliana protein match is: phosphoinositide binding (TAIR:AT1G48090.2). | chr4:9613330-9636873 REVERSE
AT3G01500	98849	68926	2045.88	1788.75	0.193772	1.49172e-160	2.97947e-158	Symbols: CA1 | CA1 (CARBONIC ANHYDRASE 1); carbonate dehydratase/ zinc ion binding | chr3:194724-198019 REVERSE
AT2G32160	429	1357	7.21351	28.6106	-1.98778	5.56344e-159	1.10072e-156	FUNCTIONS IN: molecular_function unknown; INVOLVED IN: biological_process unknown; LOCATED IN: cellular_component unknown; EXPRESSED IN: 19 plant structures; EXPRESSED DURING: 13 growth stages; CONTAINS InterPro DOMAIN/s: N2227-like (InterPro:IPR012901); BEST Arabidopsis thaliana protein match is: unknown protein (TAIR:AT2G32170.1); Has 328 Blast hits to 321 proteins in 142 species: Archae - 0; B…
AT2G21330	18419	19354	600.045	790.582	-0.397844	8.54759e-159	1.67533e-156	fructose-bisphosphate aldolase, putative | chr2:9128151-9130240 REVERSE
AT1G51390	1637	2914	63.776	142.35	-1.15835	7.82145e-157	1.51881e-154	Symbols: NFU5, ATNFU1 | NFU5; ATP binding / structural molecule | chr1:19050344-19052094 FORWARD
AT4G10340	77665	71128	3187.78	3660.68	-0.19956	7.73297e-156	1.48785e-153	Symbols: LHCB5 | LHCB5 (LIGHT HARVESTING COMPLEX OF PHOTOSYSTEM II 5); chlorophyll binding | chr4:6408016-6409677 FORWARD
AT4G28750	25086	25339	1421.35	1800.18	-0.340884	1.96368e-155	3.74385e-153	Symbols: PSAE-1 | PSAE-1 (PSA E1 KNOCKOUT); catalytic | chr4:14202758-14203961 REVERSE
AT1G01790	5865	2508	61.6954	33.0804	0.899187	3.97806e-155	7.51603e-153	Symbols: KEA1, ATKEA1 | KEA1 (K EFFLUX ANTIPORTER 1); potassium ion transmembrane transporter/ potassium:hydrogen antiporter | chr1:284781-291094 FORWARD
AT3G48990	4465	1702	115.682	55.2919	1.06502	1.23174e-154	2.30644e-152	AMP-dependent synthetase and ligase family protein | chr3:18158747-18161379 REVERSE
AT3G54050	21320	12657	753.181	560.662	0.425865	2.30858e-153	4.28456e-151	fructose-1,6-bisphosphatase, putative / D-fructose-1,6-bisphosphate 1-phosphohydrolase, putative / FBPase, putative | chr3:20016905-20018780 FORWARD
AT2G18960	15959	9023	181.689	128.805	0.496284	1.2917e-151	2.37627e-149	Symbols: AHA1, PMA, OST2 | AHA1 (ARABIDOPSIS H+ ATPASE 1); ATPase/ hydrogen-exporting ATPase, phosphorylative mechanism / protein binding | chr2:8221631-8227622 FORWARD
AT3G44990	2042	457	77.8211	21.8382	1.83331	1.52862e-151	2.78767e-149	Symbols: XTR8, ATXTR8 | XTR8 (XYLOGLUCAN ENDO-TRANSGLYCOSYLASE-RELATED 8); hydrolase, acting on glycosyl bonds / xyloglucan:xyloglucosyl transferase | chr3:16446975-16448764 REVERSE
AT3G15450	209	966	12.4955	72.4176	-2.53493	5.9364e-150	1.07326e-147	unknown protein | chr3:5212984-5214121 FORWARD
AT3G56360	1278	2393	78.3304	183.908	-1.23134	5.30567e-142	9.51031e-140	unknown protein | chr3:20896481-20897593 FORWARD
AT1G61520	66314	60913	3109.11	3580.96	-0.203844	2.18265e-139	3.87919e-137	Symbols: LHCA3 | LHCA3; chlorophyll binding | chr1:22700010-22701383 FORWARD
AT5G24780	24	557	1.1968	34.8275	-4.86298	2.43996e-137	4.30006e-135	Symbols: VSP1, ATVSP1 | VSP1 (VEGETATIVE STORAGE PROTEIN 1); acid phosphatase/ transcription factor binding | chr5:8507590-8508957 REVERSE
AT4G17090	7375	3567	212.011	128.576	0.721525	2.18162e-135	3.81275e-133	Symbols: CT-BMY, BAM3, BMY8 | CT-BMY (CHLOROPLAST BETA-AMYLASE); beta-amylase | chr4:9604962-9607334 REVERSE
AT2G25450	7495	3658	293.844	179.824	0.708467	2.14225e-133	3.713e-131	2-oxoglutarate-dependent dioxygenase, putative | chr2:10829916-10831655 REVERSE
AT2G25450	7495	3658	293.844	179.824	0.708467	2.14225e-133	3.713e-131	2-oxoglutarate-dependent dioxygenase, putative | chr2:10829916-10831655 REVERSE
AT3G59400	364	1128	24.981	97.0679	-1.95816	5.44946e-130	9.36771e-128	Symbols: GUN4 | GUN4; enzyme binding / tetrapyrrole binding | chr3:21948717-21949710 REVERSE
AT1G23390	1283	2319	56.9069	128.972	-1.18039	6.20052e-129	1.05721e-126	kelch repeat-containing F-box family protein | chr1:8309112-8310649 REVERSE
AT5G40450	2440	731	15.1291	5.68327	1.41253	9.42054e-129	1.59329e-126	unknown protein | chr5:16184650-16193678 REVERSE
AT4G30650	4480	1865	470.899	245.803	0.937916	3.24013e-127	5.43615e-125	hydrophobic protein, putative / low temperature and salt responsive protein, putative | chr4:14954320-14954968 FORWARD
AT4G02770	32253	31111	2634.99	3186.99	-0.274398	1.25103e-126	2.08227e-124	Symbols: PSAD-1 | PSAD-1 (photosystem I subunit D-1) | chr4:1229111-1229945 REVERSE
AT5G42390	8219	4191	71.424	45.6668	0.645261	1.20121e-124	1.98361e-122	metalloendopeptidase | chr5:16945251-16953100 FORWARD
AT3G04210	1613	2670	52.2233	108.393	-1.0535	1.01892e-123	1.66944e-121	disease resistance protein (TIR-NBS class), putative | chr3:1105963-1108069 REVERSE
AT1G06680	76055	68700	3254.87	3686.56	-0.179674	3.18247e-123	5.17386e-121	Symbols: PSBP-1, OEE2, PSII-P, OE23 | PSBP-1 (PHOTOSYSTEM II SUBUNIT P-1); poly(U) binding | chr1:2047825-2049418 FORWARD
AT1G21270	1294	2285	33.7049	74.6283	-1.14676	1.89548e-121	3.05784e-119	Symbols: WAK2 | WAK2; ATP binding / calcium ion binding / protein kinase/ protein serine/threonine kinase | chr1:7444931-7447549 FORWARD
AT4G27520	6695	3255	311.538	189.92	0.71402	6.10425e-121	9.77239e-119	plastocyanin-like domain-containing protein | chr4:13750440-13751905 REVERSE
AT1G44446	676	1512	16.0903	45.1262	-1.48777	9.55871e-120	1.51868e-117	Symbols: CH1, ATCAO, CAO | CH1 (CHLORINA 1); chlorophyllide a oxygenase | chr1:16848359-16851224 REVERSE
AT1G37130	5591	2581	111.783	64.7041	0.788769	1.51125e-119	2.383e-117	Symbols: NIA2, B29, NIA2-1, CHL3, NR, NR2, ATNR2 | NIA2 (NITRATE REDUCTASE 2); nitrate reductase (NADH)/ nitrate reductase | chr1:14158527-14161938 FORWARD
AT5G20720	7357	8464	247.229	356.642	-0.528629	4.48333e-118	7.01674e-116	Symbols: CPN20, CPN10, CHCPN10, ATCPN21, CPN21 | CPN20 (CHAPERONIN 20); calmodulin binding | chr5:7014674-7016481 FORWARD
AT5G61410	17571	10552	479.459	361.034	0.409273	5.37001e-118	8.3422e-116	Symbols: RPE, EMB2728 | RPE; catalytic/ ribulose-phosphate 3-epimerase | chr5:24683606-24686105 REVERSE
AT3G16470	178	780	3.68407	20.2423	-2.458	1.46582e-117	2.26038e-115	Symbols: JR1 | JR1 | chr3:5595938-5598044 REVERSE
AT3G22120	6199	7340	312.318	463.693	-0.570151	1.65621e-117	2.53532e-115	Symbols: CWLP | CWLP (CELL WALL-PLASMA MEMBRANE LINKER PROTEIN); lipid binding | chr3:7794957-7796310 REVERSE
AT5G56030	7021	3522	168.113	105.743	0.668875	1.71317e-113	2.60352e-111	Symbols: HSP81-2, ERD8, HSP90.2 | HSP81-2 (HEAT SHOCK PROTEIN 81-2); ATP binding | chr5:22686802-22689650 FORWARD
AT5G49740	644	1436	12.9631	36.244	-1.48333	2.50594e-113	3.78091e-111	Symbols: ATFRO7, FRO7 | ATFRO7 (FERRIC REDUCTION OXIDASE 7); ferric-chelate reductase/ oxidoreductase | chr5:20205342-20208730 REVERSE
AT4G19170	501	1238	16.4946	51.1074	-1.63154	5.31568e-112	7.96289e-110	Symbols: NCED4 | NCED4 (NINE-CIS-EPOXYCAROTENOID DIOXYGENASE 4) | chr4:10481786-10483857 FORWARD
AT3G44310	4810	5910	146.484	225.68	-0.623528	2.79268e-111	4.15377e-109	Symbols: NIT1, ATNIT1, NITI | NIT1; indole-3-acetonitrile nitrilase/ indole-3-acetonitrile nitrile hydratase/ nitrilase | chr3:15986864-15989103 FORWARD
AT3G44310	4810	5910	146.484	225.68	-0.623528	2.79268e-111	4.15377e-109	Symbols: NIT1, ATNIT1, NITI | NIT1; indole-3-acetonitrile nitrilase/ indole-3-acetonitrile nitrile hydratase/ nitrilase | chr3:15986864-15989103 FORWARD
AT5G14200	1364	2300	42.2755	89.3842	-1.0802	3.43961e-111	5.07997e-109	3-isopropylmalate dehydrogenase, chloroplast, putative | chr5:4576202-4578402 FORWARD
AT5G40850	3129	1182	81.1604	38.4428	1.07806	5.74777e-111	8.42953e-109	Symbols: UPM1 | UPM1 (UROPHORPHYRIN METHYLASE 1); uroporphyrin-III C-methyltransferase | chr5:16366470-16369099 FORWARD
AT1G67865	1410	2350	214.224	447.687	-1.06337	9.39673e-111	1.36853e-108	unknown protein | chr1:25446289-25446737 REVERSE
AT1G68520	1268	2184	48.216	104.132	-1.11082	1.79524e-110	2.59654e-108	zinc finger (B-box type) family protein | chr1:25709114-25710907 REVERSE
AT3G54660	5186	2402	102.871	59.7439	0.78398	6.47384e-110	9.29928e-108	Symbols: GR, EMB2360, ATGR2 | GR (GLUTATHIONE REDUCTASE); ATP binding / glutathione-disulfide reductase | chr3:20229744-20233182 REVERSE
AT4G36040	370	1044	22.8627	80.888	-1.82293	6.56286e-110	9.36301e-108	DNAJ heat shock N-terminal domain-containing protein (J11) | chr4:17049171-17050274 REVERSE
AT4G38740	2165	3155	172.334	314.899	-0.86968	1.97143e-106	2.79357e-104	Symbols: ROC1 | ROC1 (ROTAMASE CYP 1); peptidyl-prolyl cis-trans isomerase | chr4:18083395-18084251 REVERSE
AT1G29920	69517	48702	4032.54	3542.36	0.186978	2.79143e-106	3.92899e-104	Symbols: CAB2, AB165, LHCB1.1 | CAB2 (CHLOROPHYLL A/B-BINDING PROTEIN 2); chlorophyll binding | chr1:10474784-10475959 REVERSE
AT4G23400	1318	2213	55.1936	116.202	-1.07406	4.39022e-106	6.13811e-104	Symbols: PIP1D, PIP1;5 | PIP1;5 (PLASMA MEMBRANE INTRINSIC PROTEIN 1;5); water channel | chr4:12220743-12222371 FORWARD
AT5G44190	206	773	5.72181	26.9218	-2.23423	6.62411e-105	9.20006e-103	Symbols: GLK2, ATGLK2, GPRI2 | GLK2 (GOLDEN2-LIKE 2); DNA binding / transcription factor/ transcription regulator | chr5:17798369-17800824 FORWARD
AT3G53460	34650	22967	1012.3	841.337	0.266886	7.77654e-105	1.07296e-102	Symbols: CP29 | CP29; RNA binding / poly(U) binding | chr3:19819210-19821505 REVERSE
AT3G53460	34650	22967	1012.3	841.337	0.266886	7.77654e-105	1.07296e-102	Symbols: CP29 | CP29; RNA binding / poly(U) binding | chr3:19819210-19821505 REVERSE
AT5G06530	975	131	12.8749	2.16905	2.56943	8.55274e-105	1.17234e-102	ABC transporter family protein | chr5:1989747-1994824 REVERSE
AT5G22580	285	893	25.054	98.4334	-1.9741	2.60024e-104	3.54106e-102	FUNCTIONS IN: molecular_function unknown; INVOLVED IN: biological_process unknown; LOCATED IN: chloroplast; EXPRESSED IN: 22 plant structures; EXPRESSED DURING: 13 growth stages; CONTAINS InterPro DOMAIN/s: Stress responsive alpha-beta barrel (InterPro:IPR013097), Dimeric alpha-beta barrel (InterPro:IPR011008); BEST Arabidopsis thaliana protein match is: HS1 (HEAT STABLE PROTEIN 1) (TAIR:AT3G1721…
AT1G64370	2013	2974	185.069	342.839	-0.889464	2.8595e-104	3.86899e-102	unknown protein | chr1:23888920-23889661 FORWARD
AT5G42270	17033	10393	413.651	316.477	0.386314	4.2359e-103	5.69457e-101	Symbols: VAR1, FTSH5 | VAR1 (VARIEGATED 1); ATP-dependent peptidase/ ATPase/ metallopeptidase | chr5:16902486-16905294 FORWARD
AT4G21650	43	467	0.842673	11.4753	-3.76742	1.06366e-101	1.42083e-99	subtilase family protein | chr4:11501198-11504678 REVERSE
AT3G59940	1005	1810	44.5184	100.534	-1.1752	2.43413e-100	3.23092e-98	kelch repeat-containing F-box family protein | chr3:22142900-22144439 FORWARD
AT1G66100	468	1133	36.8232	111.78	-1.60197	4.40204e-100	5.80627e-98	thionin, putative | chr1:24605671-24606537 REVERSE
AT2G30860	13791	14168	753.231	970.284	-0.365316	8.18344e-100	1.07264e-97	Symbols: ATGSTF9, GLUTTR, ATGSTF7 | ATGSTF9 (GLUTATHIONE S-TRANSFERASE PHI 9); copper ion binding / glutathione binding / glutathione peroxidase/ glutathione transferase | chr2:13138997-13140245 FORWARD
AT2G32870	315	910	9.85709	35.7057	-1.85692	2.4174e-98	3.14892e-96	meprin and TRAF homology domain-containing protein / MATH domain-containing protein | chr2:13944611-13946790 REVERSE
AT1G76100	1523	2390	132.858	261.423	-0.976502	4.0841e-98	5.28714e-96	Symbols: PETE1 | PETE1 (PLASTOCYANIN 1); copper ion binding / electron carrier | chr1:28553987-28554768 REVERSE
AT1G70320	3457	1442	18.4818	9.66646	0.935043	4.11944e-98	5.30017e-96	Symbols: UPL2 | UPL2 (UBIQUITIN-PROTEIN LIGASE 2); ubiquitin-protein ligase | chr1:26488522-26501281 REVERSE
AT2G29670	465	1118	10.1345	30.5527	-1.59202	6.28701e-98	8.0397e-96	binding | chr2:12681958-12685087 REVERSE
AT3G04550	8514	4647	383.368	262.369	0.547131	4.87887e-97	6.2012e-95	unknown protein | chr3:1225922-1227436 FORWARD
AT1G09340	20341	12820	477.334	377.221	0.339588	4.99648e-97	6.31243e-95	Symbols: CRB, CSP41B | CRB (CHLOROPLAST RNA BINDING); binding / catalytic/ coenzyme binding | chr1:3015328-3018234 FORWARD
AT5G64040	26626	25494	1766.88	2121.28	-0.263729	1.10386e-96	1.38624e-94	Symbols: PSAN | PSAN; calmodulin binding | chr5:25628588-25629615 REVERSE
AT1G75750	1493	385	120.96	39.1112	1.62888	4.8224e-96	6.01996e-94	Symbols: GASA1 | GASA1 (GAST1 PROTEIN HOMOLOG 1) | chr1:28441526-28442367 REVERSE
AT1G30250	822	93	106.809	15.1522	2.81743	5.15594e-96	6.39824e-94	unknown protein | chr1:10646987-10647511 REVERSE
AT5G52540	584	1262	16.9311	45.8765	-1.43808	1.94274e-95	2.39666e-93	unknown protein | chr5:21321428-21323780 REVERSE
AT4G11600	3821	1676	162.202	89.2095	0.862521	3.78913e-95	4.64711e-93	Symbols: ATGPX6, PHGPX, LSC803 | ATGPX6 (GLUTATHIONE PEROXIDASE 6); glutathione peroxidase | chr4:7009769-7011375 REVERSE
AT3G16640	6260	7132	290.504	414.999	-0.514551	4.41042e-95	5.37764e-93	Symbols: TCTP | TCTP (TRANSLATIONALLY CONTROLLED TUMOR PROTEIN) | chr3:5669373-5670842 REVERSE
AT2G04030	4389	5322	70.2171	106.76	-0.604483	4.65264e-95	5.64018e-93	Symbols: CR88, EMB1956, HSP90.5 | CR88; ATP binding | chr2:1281841-1286104 FORWARD
AT5G20250	880	1623	19.2161	44.4386	-1.20949	2.93795e-94	3.54107e-92	Symbols: DIN10 | DIN10 (DARK INDUCIBLE 10); hydrolase, hydrolyzing O-glycosyl compounds | chr5:6833678-6836788 FORWARD
AT2G40080	2282	799	251.489	110.41	1.18763	4.42766e-94	5.3061e-92	Symbols: ELF4 | ELF4 (EARLY FLOWERING 4) | chr2:16734294-16734912 REVERSE
AT3G25690	9483	5332	130.846	92.2496	0.50426	1.7573e-93	2.09398e-91	Symbols: CHUP1 | CHUP1 (CHLOROPLAST UNUSUAL POSITIONING 1) | chr3:9353834-9357899 FORWARD
AT5G67480	2425	883	76.7643	35.0482	1.13109	6.91843e-93	8.19737e-91	Symbols: BT4 | BT4 (BTB AND TAZ DOMAIN PROTEIN 4); protein binding / transcription regulator | chr5:26930940-26932756 REVERSE
AT1G72600	19245	12141	595.663	471.19	0.33819	3.23381e-91	3.81008e-89	hydroxyproline-rich glycoprotein family protein | chr1:27338125-27338715 FORWARD
AT2G39850	280	823	5.0518	18.6186	-1.88187	1.22923e-90	1.44019e-88	identical protein binding / serine-type endopeptidase | chr2:16630473-16634253 FORWARD
AT1G61740	2712	1061	61.5658	30.2012	1.02753	1.36578e-89	1.59128e-87	unknown protein | chr1:22798069-22801073 REVERSE
AT3G22142	1260	297	19.3459	5.71785	1.75848	1.57926e-89	1.82985e-87	structural constituent of cell wall | chr3:7803604-7808046 REVERSE
AT1G52190	657	1318	10.0423	25.2605	-1.33079	7.6614e-89	8.82828e-87	proton-dependent oligopeptide transport (POT) family protein | chr1:19434509-19438971 FORWARD
AT1G74670	1127	1878	88.9825	185.924	-1.06312	7.81807e-89	8.9596e-87	gibberellin-responsive protein, putative | chr1:28053286-28054149 FORWARD
AT3G20810	1864	600	46.9908	18.966	1.30896	8.44327e-89	9.62349e-87	transcription factor jumonji (jmjC) domain-containing protein | chr3:7275674-7278379 FORWARD
AT1G17220	11762	6944	148.918	110.239	0.433888	2.08368e-88	2.36211e-86	Symbols: FUG1 | FUG1 (fu-gaeri1); translation initiation factor | chr1:5885083-5890470 FORWARD
AT5G05580	2639	1027	73.5699	35.8996	1.03515	3.17965e-88	3.58515e-86	Symbols: FAD8 | FAD8 (FATTY ACID DESATURASE 8); omega-3 fatty acid desaturase | chr5:1664134-1666527 FORWARD
AT3G02260	2453	931	9.55884	4.549	1.07129	1.50709e-86	1.6902e-84	Symbols: BIG, DOC1, TIR3, UMB1, ASA1, LPR1, CRM1 | BIG (BIG); binding / ubiquitin-protein ligase/ zinc ion binding | chr3:430984-448489 REVERSE
AT5G19120	270	789	12.9709	47.5271	-1.87347	1.82548e-86	2.03638e-84	aspartic-type endopeptidase | chr5:6414488-6415907 FORWARD
AT3G44860	454	1044	21.5373	62.1004	-1.52776	2.04793e-86	2.27244e-84	Symbols: FAMT | FAMT (farnesoic acid carboxyl-O-methyltransferase); S-adenosylmethionine-dependent methyltransferase/ farnesoic acid O-methyltransferase | chr3:16379633-16381070 FORWARD
AT1G73602	3303	4154	76.5359	120.693	-0.657131	2.48204e-86	2.73965e-84	Symbols: CPuORF32 | CPuORF32 (Conserved peptide upstream open reading frame 32) | chr1:27670626-27673569 FORWARD
AT4G35100	1654	2445	64.9203	120.332	-0.890282	3.55479e-86	3.9032e-84	Symbols: PIP3, PIP3A, PIP2;7, SIMIP | PIP3 (PLASMA MEMBRANE INTRINSIC PROTEIN 3); water channel | chr4:16708598-16710248 FORWARD
AT3G22240	89	497	5.04264	35.3088	-2.80778	4.32434e-86	4.72344e-84	unknown protein | chr3:7863616-7864819 REVERSE
AT1G70782	1762	560	97.9616	39.0388	1.32731	1.04827e-85	1.13908e-83	Symbols: CPuORF28 | CPuORF28 (Conserved peptide upstream open reading frame 28) | chr1:26695166-26696392 REVERSE
AT4G29060	15197	9372	240.422	185.911	0.370951	1.13932e-85	1.23164e-83	Symbols: emb2726 | emb2726 (embryo defective 2726); RNA binding / translation elongation factor | chr4:14317256-14321567 FORWARD
AT1G06690	1914	641	51.1429	21.4763	1.25179	1.71481e-85	1.84425e-83	aldo/keto reductase family protein | chr1:2049602-2052154 REVERSE
AT3G57240	235	725	12.0173	46.4874	-1.95173	8.40793e-84	8.99649e-82	Symbols: BG3 | BG3 (BETA-1,3-GLUCANASE 3); cellulase/ hydrolase, hydrolyzing O-glycosyl compounds | chr3:21181742-21183075 REVERSE
AT4G39260	8948	9489	516.857	687.264	-0.411098	9.65383e-84	1.02772e-81	Symbols: CCR1, ATGRP8, GR-RBP8, GRP8 | GR-RBP8; RNA binding / nucleic acid binding / nucleotide binding | chr4:18273899-18275079 REVERSE
AT1G77760	1992	691	37.3014	16.2245	1.20105	1.02431e-83	1.08494e-81	Symbols: NIA1, GNR1, NR1 | NIA1 (NITRATE REDUCTASE 1); nitrate reductase | chr1:29235803-29239445 REVERSE
AT1G11910	7852	4353	127.534	88.6527	0.524643	2.61067e-83	2.7513e-81	aspartyl protease family protein | chr1:4016784-4020983 REVERSE
AT2G39330	4	310	0.120899	11.7485	-6.60253	2.94134e-83	3.08429e-81	Symbols: JAL23 | JAL23 (JACALIN-RELATED LECTIN 23) | chr2:16419596-16421852 REVERSE
AT1G70830	130	557	5.84977	31.4274	-2.42557	3.11636e-83	3.25156e-81	Symbols: MLP28 | MLP28 (MLP-LIKE PROTEIN 28) | chr1:26709947-26711462 REVERSE
AT1G70830	130	557	5.84977	31.4274	-2.42557	3.11636e-83	3.25156e-81	Symbols: MLP28 | MLP28 (MLP-LIKE PROTEIN 28) | chr1:26709947-26711462 REVERSE
AT1G03870	211	686	13.9071	56.6939	-2.02737	3.46181e-83	3.59411e-81	Symbols: FLA9 | FLA9 (FASCICLIN-LIKE ARABINOOGALACTAN 9) | chr1:982506-983540 REVERSE
AT1G07110	4459	2154	50.3194	30.4791	0.723295	6.19021e-83	6.39513e-81	Symbols: F2KP, ATF2KP, FKFBP | F2KP (FRUCTOSE-2,6-BISPHOSPHATASE); fructose-2,6-bisphosphate 2-phosphatase | chr1:2178104-2184148 REVERSE
AT3G63520	7666	4237	165.074	114.4	0.529024	1.43128e-82	1.47141e-80	Symbols: CCD1, ATCCD1, ATNCED1, NCED1 | CCD1 (CAROTENOID CLEAVAGE DIOXYGENASE 1); 9-cis-epoxycarotenoid dioxygenase | chr3:23452911-23456078 FORWARD
AT3G50820	22370	21427	983.895	1181.69	-0.264272	6.73333e-82	6.88837e-80	Symbols: PSBO2, PSBO-2, OEC33 | PSBO2 (PHOTOSYSTEM II SUBUNIT O-2); oxygen evolving/ poly(U) binding | chr3:18890876-18892426 REVERSE
AT1G20020	40411	27756	1197.54	1031.35	0.215542	8.9405e-82	9.10195e-80	Symbols: ATLFNR2, FNR2 | FNR2 (FERREDOXIN-NADP(+)-OXIDOREDUCTASE 2); NADPH dehydrogenase/ oxidoreductase/ poly(U) binding | chr1:6942717-6945018 FORWARD
AT2G25900	151	583	5.48207	26.5396	-2.27535	3.60235e-81	3.64968e-79	Symbols: ATCTH | ATCTH; transcription factor | chr2:11041718-11043171 FORWARD
AT4G16990	2720	3514	34.2282	55.4466	-0.695914	5.81378e-81	5.86185e-79	Symbols: RLM3 | RLM3 (RESISTANCE TO LEPTOSPHAERIA MACULANS 3); ATP binding / transmembrane receptor | chr4:9560135-9565454 FORWARD
AT1G55860	2598	1044	11.1269	5.6065	0.988873	5.88354e-81	5.90381e-79	Symbols: UPL1 | UPL1 (UBIQUITIN-PROTEIN LIGASE 1); ubiquitin-protein ligase | chr1:20879466-20895393 REVERSE
AT4G03280	30498	20505	1211	1020.91	0.246331	9.94918e-80	9.93591e-78	Symbols: PETC, PGR1 | PETC (PHOTOSYNTHETIC ELECTRON TRANSFER C); electron transporter, transferring electrons from cytochrome b6/f complex of photosystem II | chr4:1440146-1441863 FORWARD
AT5G01530	68723	60889	3106.76	3451.46	-0.151796	2.2446e-79	2.23098e-77	chlorophyll A-B binding protein CP29 (LHCB4) | chr5:208937-210445 FORWARD
AT3G18780	9827	5736	283.695	207.634	0.450299	3.09807e-79	3.06475e-77	Symbols: ACT2, DER1, LSR2, ENL2 | ACT2 (ACTIN 2); structural constituent of cytoskeleton | chr3:6474842-6477204 FORWARD
AT3G24420	704	88	23.1446	3.62758	2.67359	7.21422e-79	7.10313e-77	hydrolase, alpha/beta fold family protein | chr3:8862840-8864914 REVERSE
AT5G64940	1603	2328	22.5422	41.0492	-0.864723	2.94393e-78	2.88506e-76	Symbols: ATATH13, ATH13, ATOSA1, OSA1 | ATATH13; transporter | chr5:25948973-25953822 FORWARD
AT5G05250	77	439	5.46022	39.0339	-2.8377	5.73839e-77	5.59747e-75	unknown protein | chr5:1557037-1557998 REVERSE
AT1G56070	21147	13772	378.335	308.946	0.292309	1.47887e-76	1.43588e-74	Symbols: LOS1 | LOS1; copper ion binding / translation elongation factor/ translation factor, nucleic acid binding | chr1:20967930-20971742 REVERSE
AT1G19670	1472	2169	70.025	129.379	-0.885659	5.45462e-76	5.27162e-74	Symbols: ATCLH1, CORI1, ATHCOR1 | ATCLH1 (ARABIDOPSIS THALIANA CORONATINE-INDUCED PROTEIN 1); chlorophyllase | chr1:6803611-6805044 REVERSE
AT1G19670	1472	2169	70.025	129.379	-0.885659	5.45462e-76	5.27162e-74	Symbols: ATCLH1, CORI1, ATHCOR1 | ATCLH1 (ARABIDOPSIS THALIANA CORONATINE-INDUCED PROTEIN 1); chlorophyllase | chr1:6803611-6805044 REVERSE
AT5G28540	4066	1967	95.1206	57.6992	0.721207	2.02457e-75	1.94768e-73	Symbols: BIP1 | BIP1; ATP binding | chr5:10540460-10543375 REVERSE
AT2G33830	3413	1566	268.232	154.321	0.79755	4.9451e-75	4.73555e-73	dormancy/auxin associated family protein | chr2:14309484-14310351 REVERSE
AT3G43600	760	122	10.5806	2.12969	2.31271	3.631e-74	3.46133e-72	Symbols: AAO2 | AAO2 (ALDEHYDE OXIDASE 2); aldehyde oxidase | chr3:15512607-15517506 REVERSE
AT5G56010	6600	3623	159.375	109.699	0.538875	1.14004e-73	1.08185e-71	Symbols: HSP81-3 | HSP81-3; ATP binding / unfolded protein binding | chr5:22681305-22684129 FORWARD
AT1G04040	598	1156	27.1417	65.7888	-1.27733	1.78124e-73	1.68271e-71	acid phosphatase class B family protein | chr1:1042362-1043864 REVERSE
AT5G26570	9107	5325	101.017	74.0623	0.447788	7.71274e-73	7.25343e-71	Symbols: PWD, OK1, ATGWD3 | ATGWD3; carbohydrate kinase/ catalytic/ phosphoglucan, water dikinase | chr5:9261580-9267729 FORWARD
AT1G06640	193	612	7.83221	31.1413	-1.99134	8.94241e-73	8.37233e-71	2-oxoglutarate-dependent dioxygenase, putative | chr1:2032338-2034018 FORWARD
AT4G18240	5685	3031	76.1019	50.8756	0.58096	1.55564e-72	1.45e-70	Symbols: ATSS4, SSIV, SS4 | ATSS4; transferase, transferring glycosyl groups | chr4:10082108-10087203 FORWARD
AT3G62700	4929	2544	61.1796	39.5934	0.627789	4.63601e-72	4.30205e-70	Symbols: ATMRP10 | ATMRP10; ATPase, coupled to transmembrane movement of substances | chr3:23190267-23195762 REVERSE
AT4G37540	674	93	40.5812	7.02111	2.53104	6.07737e-72	5.61474e-70	Symbols: LBD39 | LBD39 (LOB DOMAIN-CONTAINING PROTEIN 39) | chr4:17639533-17640665 REVERSE
AT1G58290	2972	3676	81.9159	127.044	-0.633109	8.50909e-72	7.82687e-70	Symbols: HEMA1 | HEMA1; glutamyl-tRNA reductase | chr1:21623726-21626200 REVERSE
AT2G36830	7274	4094	431.489	304.511	0.502831	8.83233e-72	8.08871e-70	Symbols: GAMMA-TIP, TIP1;1, GAMMA-TIP1 | GAMMA-TIP (GAMMA TONOPLAST INTRINSIC PROTEIN); water channel | chr2:15445425-15446574 FORWARD
AT4G01870	611	70	20.1259	2.89115	2.79934	2.13868e-71	1.9501e-69	tolB protein-related | chr4:808376-810446 REVERSE
AT1G49750	5523	6128	201.155	279.856	-0.476371	2.24567e-71	2.0388e-69	leucine-rich repeat family protein | chr1:18410929-18412801 REVERSE
AT4G30950	9317	5494	225.383	166.645	0.435602	6.50055e-71	5.87628e-69	Symbols: FAD6, FADC, SFD4 | FAD6 (FATTY ACID DESATURASE 6); omega-6 fatty acid desaturase | chr4:15056975-15059794 REVERSE
AT5G61380	3710	1782	72.5799	43.7128	0.731515	1.29385e-70	1.16457e-68	Symbols: TOC1, APRR1, PRR1 | TOC1 (TIMING OF CAB EXPRESSION 1); transcription regulator/ two-component response regulator | chr5:24675064-24678550 FORWARD
AT4G39960	2915	1295	69.4321	38.6767	0.844137	1.58061e-70	1.4166e-68	DNAJ heat shock family protein | chr4:18533755-18536618 FORWARD
AT1G09780	3136	1429	85.5718	48.8928	0.807513	1.70467e-70	1.52129e-68	2,3-biphosphoglycerate-independent phosphoglycerate mutase, putative / phosphoglyceromutase, putative | chr1:3165370-3167869 REVERSE
AT1G36160	2501	1050	16.0969	8.47378	0.925709	2.37002e-70	2.1061e-68	Symbols: ACC1, AT-ACC1, EMB22, GK, PAS3 | ACC1 (ACETYL-COENZYME A CARBOXYLASE 1); acetyl-CoA carboxylase | chr1:13534165-13544008 FORWARD
AT1G20340	61626	54550	4496.21	4990.41	-0.150447	3.86128e-70	3.41683e-68	Symbols: DRT112, PETE2 | DRT112; copper ion binding / electron carrier | chr1:7042429-7043363 REVERSE
AT3G57520	1753	629	27.2155	12.2446	1.15229	1.63028e-69	1.43656e-67	Symbols: AtSIP2 | AtSIP2 (Arabidopsis thaliana seed imbibition 2); hydrolase, hydrolyzing O-glycosyl compounds | chr3:21288765-21293158 REVERSE
AT1G30360	5963	3246	122.046	83.304	0.550969	2.38576e-69	2.09348e-67	Symbols: ERD4 | ERD4 (early-responsive to dehydration 4) | chr1:10715665-10718997 FORWARD
AT1G48650	1785	648	20.5377	9.3486	1.13545	3.17151e-69	2.77138e-67	helicase domain-containing protein | chr1:17989398-17995326 REVERSE
AT5G12860	11852	7286	356.959	275.153	0.375525	9.98233e-69	8.6867e-67	Symbols: DiT1 | DiT1 (dicarboxylate transporter 1); oxoglutarate:malate antiporter | chr5:4059686-4061950 REVERSE
AT5G42980	8121	8491	424.19	556.12	-0.390684	1.79988e-68	1.5598e-66	Symbols: ATTRX3, ATH3, ATTRXH3, TRXH3 | ATTRX3 (THIOREDOXIN 3); oxidoreductase, acting on sulfur group of donors, disulfide as acceptor | chr5:17242607-17243912 FORWARD
AT4G30960	684	1229	23.8308	53.6898	-1.17182	2.21868e-68	1.91482e-66	Symbols: CIPK6, SIP3, SNRK3.14, ATCIPK6 | SIP3 (SOS3-INTERACTING PROTEIN 3); ATP binding / kinase/ protein kinase/ protein serine/threonine kinase | chr4:15067053-15069010 FORWARD
AT2G28800	10536	6379	248.784	188.868	0.397518	6.89522e-68	5.9265e-66	Symbols: ALB3, ABL3 | ALB3 (ALBINO 3); P-P-bond-hydrolysis-driven protein transmembrane transporter | chr2:12356364-12359252 REVERSE
AT1G19570	1277	1894	70.9972	132.035	-0.895084	9.50945e-68	8.14009e-66	Symbols: DHAR1, ATDHAR1 | DHAR1 (dehydroascorbate reductase); copper ion binding / glutathione dehydrogenase (ascorbate) | chr1:6773302-6774528 REVERSE
AT4G13770	3940	4575	147.113	214.193	-0.541983	1.32816e-67	1.13229e-65	Symbols: CYP83A1, REF2 | CYP83A1 (CYTOCHROME P450 83A1); oxidoreductase, acting on paired donors, with incorporation or reduction of molecular oxygen, NADH or NADPH as one donor, and incorporation of one atom of oxygen / oxygen binding | chr4:7990485-7992311 REVERSE
AT4G13770	3940	4575	147.113	214.193	-0.541983	1.32816e-67	1.13229e-65	Symbols: CYP83A1, REF2 | CYP83A1 (CYTOCHROME P450 83A1); oxidoreductase, acting on paired donors, with incorporation or reduction of molecular oxygen, NADH or NADPH as one donor, and incorporation of one atom of oxygen / oxygen binding | chr4:7990485-7992311 REVERSE
AT2G34410	4737	5334	76.6292	108.194	-0.497651	1.96362e-67	1.66725e-65	O-acetyltransferase family protein | chr2:14518406-14522139 FORWARD
AT5G20830	1777	653	24.3908	11.2385	1.11788	2.42899e-67	2.05407e-65	Symbols: SUS1, ASUS1, atsus1 | SUS1 (SUCROSE SYNTHASE 1); UDP-glycosyltransferase/ sucrose synthase | chr5:7050226-7054120 REVERSE
AT1G48300	991	1574	55.9168	111.361	-0.993885	4.25703e-67	3.58548e-65	unknown protein | chr1:17847356-17848564 FORWARD
AT2G41560	3785	1859	49.7884	30.662	0.69936	8.04588e-67	6.74953e-65	Symbols: ACA4 | ACA4 (AUTO-INHIBITED CA(2+)-ATPASE, ISOFORM 4); calcium-transporting ATPase/ calmodulin binding | chr2:17332084-17337269 REVERSE
AT4G27830	710	121	17.4036	3.71899	2.22641	9.42433e-67	7.87439e-65	Symbols: BGLU10 | BGLU10 (BETA GLUCOSIDASE 10); catalytic/ cation binding / hydrolase, hydrolyzing O-glycosyl compounds | chr4:13861718-13864500 REVERSE
AT3G13750	7583	4362	96.9801	69.9496	0.471372	9.92759e-67	8.26196e-65	Symbols: BGAL1 | BGAL1 (Beta galactosidase 1); beta-galactosidase/ catalytic/ cation binding / heme binding / peroxidase/ sugar binding | chr3:4510965-4516298 FORWARD
AT3G55980	1317	411	35.2599	13.7973	1.35364	2.77987e-66	2.30432e-64	Symbols: SZF1, ATSZF1 | SZF1 (SALT-INDUCIBLE ZINC FINGER 1); transcription factor | chr3:20776295-20778842 FORWARD
AT2G38210	1489	502	149.596	63.2393	1.24218	3.75435e-66	3.09986e-64	Symbols: PDX1L4 | PDX1L4 (PUTATIVE PDX1-LIKE PROTEIN 4) | chr2:16007012-16007690 FORWARD
AT1G55490	15695	10063	294.626	236.862	0.314838	1.29661e-65	1.06637e-63	Symbols: CPN60B, LEN1 | CPN60B (CHAPERONIN 60 BETA); ATP binding / protein binding | chr1:20715563-20719165 REVERSE
AT3G62550	4301	2200	246.557	158.135	0.640762	2.49906e-65	2.04728e-63	universal stress protein (USP) family protein | chr3:23135984-23137173 FORWARD
AT1G08550	4015	2018	105.02	66.186	0.666067	3.20533e-65	2.61565e-63	Symbols: NPQ1, AVDE1 | NPQ1 (NON-PHOTOCHEMICAL QUENCHING 1); violaxanthin de-epoxidase | chr1:2706924-2709531 FORWARD
AT1G16410	1847	2474	48.0906	80.7702	-0.748068	4.54079e-65	3.69107e-63	Symbols: CYP79F1, BUS1, SPS1 | CYP79F1 (CYTOCHROME P450 79F1); oxidoreductase, acting on paired donors, with incorporation or reduction of molecular oxygen, NADH or NADPH as one donor, and incorporation of one atom of oxygen | chr1:5608807-5611426 FORWARD
AT1G16410	1847	2474	48.0906	80.7702	-0.748068	4.54079e-65	3.69107e-63	Symbols: CYP79F1, BUS1, SPS1 | CYP79F1 (CYTOCHROME P450 79F1); oxidoreductase, acting on paired donors, with incorporation or reduction of molecular oxygen, NADH or NADPH as one donor, and incorporation of one atom of oxygen | chr1:5608807-5611426 FORWARD
AT2G47730	4293	2199	93.326	59.9412	0.638732	7.32894e-65	5.93446e-63	Symbols: ATGSTF8, ATGSTF5, GST6, GSTF8 | ATGSTF8 (ARABIDOPSIS THALIANA GLUTATHIONE S-TRANSFERASE PHI 8); glutathione binding / glutathione transferase | chr2:19556326-19559463 FORWARD
AT3G56880	1517	523	98.464	42.5649	1.20993	7.50097e-65	6.0504e-63	VQ motif-containing protein | chr3:21059915-21060965 FORWARD
AT5G08330	593	1094	37.8064	87.4553	-1.20992	3.9909e-64	3.20679e-62	TCP family transcription factor, putative | chr5:2680744-2681813 FORWARD
AT3G13470	3236	3850	62.2536	92.8699	-0.577054	7.56376e-64	6.05447e-62	chaperonin, putative | chr3:4389685-4392851 FORWARD
AT2G20670	26	289	1.0589	14.7583	-3.80089	7.6725e-64	6.11816e-62	unknown protein | chr2:8911860-8913534 REVERSE
AT5G41790	1805	687	23.1539	11.05	1.06721	8.97594e-64	7.13043e-62	Symbols: CIP1 | CIP1 (COP1-INTERACTIVE PROTEIN 1); protein binding | chr5:16727530-16732847 FORWARD
AT5G41790	1805	687	23.1539	11.05	1.06721	8.97594e-64	7.13043e-62	Symbols: CIP1 | CIP1 (COP1-INTERACTIVE PROTEIN 1); protein binding | chr5:16727530-16732847 FORWARD
AT1G20450	2706	1216	115.085	64.8458	0.827612	1.53121e-63	1.21179e-61	Symbols: LTI29, LTI45, ERD10 | ERD10 (EARLY RESPONSIVE TO DEHYDRATION 10); actin binding | chr1:7088003-7089606 REVERSE
AT1G72610	12320	7701	902.725	707.539	0.351478	2.47368e-63	1.9503e-61	Symbols: GLP1, ATGER1, GER1 | GER1 (GERMIN-LIKE PROTEIN 1); oxalate oxidase | chr1:27339114-27340044 REVERSE
AT5G35970	2471	1078	37.7525	20.6514	0.870331	4.69547e-63	3.68814e-61	DNA-binding protein, putative | chr5:14118876-14123340 REVERSE
AT4G16370	1684	2287	41.1749	70.1156	-0.767971	5.04942e-63	3.95136e-61	Symbols: ATOPT3, OPT3 | ATOPT3 (OLIGOPEPTIDE TRANSPORTER); oligopeptide transporter | chr4:9247302-9250091 REVERSE
AT5G08650	5400	2939	53.0645	36.2133	0.551227	5.07763e-63	3.95866e-61	GTP-binding protein LepA, putative | chr5:2806323-2813264 REVERSE
AT4G36530	2731	1235	94.0917	53.3525	0.818512	5.59797e-63	4.34817e-61	hydrolase, alpha/beta fold family protein | chr4:17239958-17241937 REVERSE
AT1G43670	9732	5909	270.204	205.713	0.393416	1.08503e-61	8.39678e-60	fructose-1,6-bisphosphatase, putative / D-fructose-1,6-bisphosphate 1-phosphohydrolase, putative / FBPase, putative | chr1:16468044-16470500 FORWARD
AT5G13370	912	227	22.7391	7.0968	1.67993	1.13412e-61	8.74439e-60	auxin-responsive GH3 family protein | chr5:4286819-4289554 FORWARD
AT2G46440	593	1078	13.3906	30.5225	-1.18866	1.61307e-61	1.23917e-59	Symbols: ATCNGC11, CNGC11 | ATCNGC11 (CYCLIC NUCLEOTIDE-GATED CHANNELS); calmodulin binding / cation channel/ cyclic nucleotide binding / ion channel | chr2:19061861-19064881 FORWARD
AT1G62180	916	1450	30.1433	59.8304	-0.98904	1.84789e-61	1.41438e-59	Symbols: APR2, APSR, PRH43, PRH, ATAPR2 | APR2 (5ADENYLYLPHOSPHOSULFATE REDUCTASE 2); adenylyl-sulfate reductase/ phosphoadenylyl-sulfate reductase (thioredoxin) | chr1:22975530-22977602 REVERSE'
AT1G32060	26750	18199	866.072	738.815	0.229273	1.9669e-61	1.5e-59	Symbols: PRK | PRK (PHOSPHORIBULOKINASE); ATP binding / phosphoribulokinase/ protein binding | chr1:11532533-11534639 FORWARD
AT5G05410	630	102	24.9576	5.06664	2.30038	2.02363e-61	1.53767e-59	Symbols: DREB2A, DREB2 | DREB2A; DNA binding / transcription activator/ transcription factor | chr5:1602205-1603911 FORWARD
AT4G02510	8299	4924	117.091	87.1113	0.4267	4.38351e-61	3.31881e-59	Symbols: TOC159, TOC86, PPI2, TOC160, ATTOC159 | TOC159 (TRANSLOCON AT THE OUTER ENVELOPE MEMBRANE OF CHLOROPLASTS 159); transmembrane receptor | chr4:1104766-1109600 FORWARD
AT4G09650	17042	16276	1203.48	1441.2	-0.260058	7.94219e-61	5.99149e-59	Symbols: ATPD | ATPD (ATP SYNTHASE DELTA-SUBUNIT GENE); hydrogen ion transporting ATP synthase, rotational mechanism / proton-transporting ATPase, rotational mechanism | chr4:6100743-6101708 FORWARD
AT1G57770	2175	917	48.0949	25.4254	0.919615	9.00375e-61	6.76798e-59	amine oxidase family | chr1:21395196-21398280 FORWARD
AT1G76790	842	198	38.6015	11.3819	1.76191	1.61977e-60	1.21321e-58	O-methyltransferase family 2 protein | chr1:28822186-28823673 REVERSE
AT4G16190	9026	5437	375.674	283.748	0.404869	2.33079e-60	1.73955e-58	cysteine proteinase, putative | chr4:9171467-9173105 FORWARD
AT2G05790	308	713	9.26408	26.8905	-1.53738	4.6039e-60	3.42386e-58	glycosyl hydrolase family 17 protein | chr2:2199219-2201486 FORWARD
AT5G10760	1388	1951	50.7426	89.4331	-0.817613	5.31618e-60	3.93961e-58	aspartyl protease family protein | chr5:3400342-3402207 REVERSE
AT3G20390	2280	2857	82.908	130.266	-0.651873	4.17905e-59	3.08602e-57	endoribonuclease L-PSP family protein | chr3:7109949-7111824 REVERSE
AT5G60540	1838	733	57.5153	28.7608	0.999845	9.11973e-59	6.71084e-57	Symbols: EMB2407, ATPDX2, PDX2 | PDX2 (PYRIDOXINE BIOSYNTHESIS 2); glutaminase/ glutaminyl-tRNA synthase (glutamine-hydrolyzing)/ protein heterodimerization | chr5:24336623-24338802 REVERSE
AT3G13460	6035	3411	107.999	76.5388	0.496752	1.32971e-58	9.75058e-57	Symbols: ECT2 | ECT2; protein binding | chr3:4384714-4388525 REVERSE
AT2G24270	1795	2360	42.1225	69.4416	-0.72121	2.10591e-58	1.53885e-56	Symbols: ALDH11A3 | ALDH11A3; 3-chloroallyl aldehyde dehydrogenase/ glyceraldehyde-3-phosphate dehydrogenase (NADP+) | chr2:10327050-10329768 REVERSE
AT4G38770	16917	11086	656.82	539.704	0.283328	3.34816e-58	2.43811e-56	Symbols: PRP4, ATPRP4 | PRP4 (PROLINE-RICH PROTEIN 4) | chr4:18096809-18098565 REVERSE
AT5G14740	33708	23463	495.148	432.16	0.196297	1.39948e-57	1.01557e-55	Symbols: CA2, CA18, BETA CA2 | CA2 (CARBONIC ANHYDRASE 2); carbonate dehydratase/ zinc ion binding | chr5:4757972-4762615 FORWARD
AT3G61280	367	775	8.90952	23.5911	-1.40482	2.78083e-57	2.01102e-55	FUNCTIONS IN: molecular_function unknown; INVOLVED IN: biological_process unknown; LOCATED IN: cellular_component unknown; CONTAINS InterPro DOMAIN/s: Lipopolysaccharide-modifying protein (InterPro:IPR006598), Protein of unknown function DUF821, CAP10-like (InterPro:IPR008539); BEST Arabidopsis thaliana protein match is: unknown protein (TAIR:AT3G61290.1); Has 467 Blast hits to 463 proteins in 98…
AT5G58670	266	642	7.06062	21.3676	-1.59755	3.32966e-57	2.39964e-55	Symbols: ATPLC1, ATPLC, PLC1 | PLC1 (PHOSPHOLIPASE C 1); phospholipase C | chr5:23704231-23706800 REVERSE
AT5G47040	2760	1297	33.8389	19.9391	0.763083	8.94402e-57	6.42377e-55	Symbols: LON2 | LON2 (LON PROTEASE 2); ATP binding / ATP-dependent peptidase/ nucleoside-triphosphatase/ nucleotide binding / serine-type endopeptidase/ serine-type peptidase | chr5:19093152-19098715 REVERSE
AT5G11420	1301	1829	32.2847	56.9104	-0.817841	2.21337e-56	1.58426e-54	FUNCTIONS IN: molecular_function unknown; INVOLVED IN: biological_process unknown; LOCATED IN: cell wall, plant-type cell wall; EXPRESSED IN: 23 plant structures; EXPRESSED DURING: 13 growth stages; CONTAINS InterPro DOMAIN/s: Protein of unknown function DUF642 (InterPro:IPR006946), Galactose-binding like (InterPro:IPR008979); BEST Arabidopsis thaliana protein match is: unknown protein (TAIR:AT5G…
AT5G65730	575	1024	27.1078	60.5319	-1.15899	2.743e-56	1.95667e-54	xyloglucan:xyloglucosyl transferase, putative / xyloglucan endotransglycosylase, putative / endo-xyloglucan transferase, putative | chr5:26299032-26300478 FORWARD
AT5G37260	940	260	36.7474	12.7447	1.52774	3.15204e-56	2.24083e-54	Symbols: RVE2, CIR1 | RVE2 (REVEILLE 2); DNA binding / transcription factor | chr5:14751344-14753088 REVERSE
AT4G04340	3924	2040	64.3473	41.9459	0.617349	4.1193e-56	2.91858e-54	early-responsive to dehydration protein-related / ERD protein-related | chr4:2122908-2126844 FORWARD
AT3G45860	37	282	0.955714	9.13342	-3.2565	4.73228e-56	3.3416e-54	receptor-like protein kinase, putative | chr3:16863401-16866041 REVERSE
AT3G44260	1208	398	79.237	32.7343	1.27537	4.77722e-56	3.36201e-54	CCR4-NOT transcription complex protein, putative | chr3:15952045-15953084 REVERSE
AT1G70780	1148	367	63.8252	25.5844	1.31886	6.34679e-56	4.45167e-54	unknown protein | chr1:26695166-26696392 REVERSE
AT5G65010	2428	1101	48.9022	27.8051	0.814547	9.6201e-56	6.72509e-54	Symbols: ASN2 | ASN2 (ASPARAGINE SYNTHETASE 2); asparagine synthase (glutamine-hydrolyzing) | chr5:25969190-25972575 FORWARD
AT4G34120	3674	1883	118.782	76.3345	0.637912	1.22009e-55	8.50092e-54	Symbols: LEJ1, CDCP1 | LEJ1 (LOSS OF THE TIMING OF ET AND JA BIOSYNTHESIS 1) | chr4:16341009-16343118 FORWARD
AT4G22240	3224	1596	146.427	90.8899	0.687984	1.22891e-55	8.53404e-54	plastid-lipid associated protein PAP, putative | chr4:11765803-11767304 REVERSE
AT2G20570	1153	1665	32.7864	59.3659	-0.856536	1.40122e-55	9.69848e-54	Symbols: GPRI1, GLK1 | GPRI1 (GBFS PRO-RICH REGION-INTERACTING FACTOR 1); transcription factor/ transcription regulator | chr2:8855358-8857756 FORWARD'
AT1G70820	3585	4086	89.0277	127.231	-0.515123	2.35063e-55	1.62163e-53	phosphoglucomutase, putative / glucose phosphomutase, putative | chr1:26705518-26708264 FORWARD
AT5G61590	597	1043	45.914	100.58	-1.13134	3.35928e-55	2.30986e-53	AP2 domain-containing transcription factor family protein | chr5:24764438-24765324 REVERSE
AT2G40610	842	1322	33.8873	66.7136	-0.977237	4.15262e-55	2.84604e-53	Symbols: ATEXPA8, EXP8, ATEXP8, ATHEXP ALPHA 1.11 | ATEXPA8 (ARABIDOPSIS THALIANA EXPANSIN A8) | chr2:16948863-16950557 REVERSE
AT1G15690	22683	15371	413.294	351.171	0.234994	8.20678e-55	5.60628e-53	Symbols: AVP1, ATAVP3, AVP-3 | AVP1; ATPase/ hydrogen-translocating pyrophosphatase | chr1:5398990-5402519 FORWARD
AT1G11720	1365	489	16.955	7.61607	1.15459	1.16877e-54	7.95824e-53	Symbols: ATSS3 | ATSS3 (starch synthase 3); starch synthase/ transferase, transferring glycosyl groups | chr1:3952511-3957044 FORWARD
AT1G52220	4524	4963	273.353	376.013	-0.460021	1.26486e-54	8.58466e-53	FUNCTIONS IN: molecular_function unknown; INVOLVED IN: biological_process unknown; LOCATED IN: chloroplast thylakoid membrane, chloroplast; EXPRESSED IN: 23 plant structures; EXPRESSED DURING: 13 growth stages; BEST Arabidopsis thaliana protein match is: PSI-P (PHOTOSYSTEM I P SUBUNIT); DNA binding (TAIR:AT2G46820.2); Has 203 Blast hits to 203 proteins in 35 species: Archae - 0; Bacteria - 66; Me…
AT4G13930	3228	1608	91.1824	56.9537	0.678967	1.71231e-54	1.1584e-52	Symbols: SHM4 | SHM4 (serine hydroxymethyltransferase 4); catalytic/ glycine hydroxymethyltransferase/ pyridoxal phosphate binding | chr4:8047692-8050106 REVERSE
AT5G42020	2630	1238	56.704	33.4686	0.760645	6.72605e-54	4.53565e-52	Symbols: BIP, BIP2 | BIP2; ATP binding | chr5:16807483-16810646 REVERSE
AT5G65630	2289	1030	59.6446	33.6527	0.825666	8.26939e-54	5.55852e-52	Symbols: GTE7 | GTE7 (Global transcription factor group E 7); DNA binding | chr5:26225832-26228449 REVERSE
AT1G11860	28840	19954	909.564	789.09	0.204987	1.11378e-53	7.46265e-52	aminomethyltransferase, putative | chr1:4001280-4003442 FORWARD
AT1G11860	28840	19954	909.564	789.09	0.204987	1.11378e-53	7.46265e-52	aminomethyltransferase, putative | chr1:4001280-4003442 FORWARD
AT4G21910	2022	871	24.1272	13.0318	0.888632	1.21223e-53	8.09643e-52	MATE efflux family protein | chr4:11625362-11629337 REVERSE
AT1G19960	642	1084	103.048	218.169	-1.08213	1.84695e-53	1.22966e-51	FUNCTIONS IN: molecular_function unknown; INVOLVED IN: biological_process unknown; LOCATED IN: cellular_component unknown; EXPRESSED IN: 21 plant structures; EXPRESSED DURING: 13 growth stages; BEST Arabidopsis thaliana protein match is: transmembrane receptor (TAIR:AT2G32140.1); Has 41 Blast hits to 41 proteins in 16 species: Archae - 0; Bacteria - 2; Metazoa - 25; Fungi - 0; Plants - 9; Viruses…
AT4G34830	5344	3006	56.7575	40.0317	0.503668	2.32368e-53	1.54216e-51	LOCATED IN: chloroplast; EXPRESSED IN: 21 plant structures; EXPRESSED DURING: 13 growth stages; CONTAINS InterPro DOMAIN/s: Pentatricopeptide repeat (InterPro:IPR002885); BEST Arabidopsis thaliana protein match is: EMB2745 (EMBRYO DEFECTIVE 2745) (TAIR:AT5G39710.1); Has 19818 Blast hits to 5849 proteins in 171 species: Archae - 3; Bacteria - 16; Metazoa - 570; Fungi - 397; Plants - 17732; Viruses…
AT5G54610	290	654	11.324	32.0212	-1.49964	2.47949e-53	1.64037e-51	Symbols: ANK | ANK (ankyrin); protein binding | chr5:22184779-22186525 REVERSE
AT1G52000	67	324	1.54567	9.37231	-2.60017	1.19467e-52	7.87884e-51	jacalin lectin family protein | chr1:19333159-19336115 REVERSE
AT1G35720	1854	2365	63.2691	101.198	-0.677605	1.3234e-52	8.70045e-51	Symbols: ANNAT1, OXY5, ATOXY5 | ANNAT1 (ANNEXIN ARABIDOPSIS 1); ATP binding / calcium ion binding / calcium-dependent phospholipid binding / copper ion binding / peroxidase/ protein homodimerization | chr1:13225197-13227195 FORWARD
AT3G07700	1528	591	23.3242	11.3117	1.04401	1.78857e-52	1.17219e-50	ABC1 family protein | chr3:2459491-2463957 REVERSE
AT5G38520	4020	2137	147.517	98.3282	0.585202	1.88159e-52	1.22931e-50	hydrolase, alpha/beta fold family protein | chr5:15421573-15423431 FORWARD
AT1G09500	694	156	24.9173	7.02302	1.82698	2.18287e-52	1.42171e-50	cinnamyl-alcohol dehydrogenase family / CAD family | chr1:3066753-3068598 FORWARD
AT4G01800	5444	3085	68.4815	48.6596	0.49299	2.44455e-52	1.58722e-50	preprotein translocase secA subunit, putative | chr4:770722-776131 REVERSE
AT4G18970	480	886	14.4248	33.3857	-1.21068	2.70115e-52	1.74841e-50	GDSL-motif lipase/hydrolase family protein | chr4:10389111-10390917 REVERSE
AT1G80920	388	766	25.2801	62.5799	-1.30769	5.45959e-51	3.52303e-49	Symbols: J8 | J8; heat shock protein binding / unfolded protein binding | chr1:30403644-30404690 REVERSE
AT2G32240	1479	573	14.7139	7.14781	1.04161	1.14541e-50	7.3686e-49	FUNCTIONS IN: molecular_function unknown; INVOLVED IN: response to cadmium ion; LOCATED IN: plasma membrane; EXPRESSED IN: 25 plant structures; EXPRESSED DURING: 13 growth stages; CONTAINS InterPro DOMAIN/s: Prefoldin (InterPro:IPR009053); BEST Arabidopsis thaliana protein match is: unknown protein (TAIR:AT1G05320.3); Has 221693 Blast hits to 95553 proteins in 2574 species: Archae - 2848; Bacteri…
AT2G39420	104	377	2.62958	11.9523	-2.18439	1.1936e-50	7.65509e-49	esterase/lipase/thioesterase family protein | chr2:16460364-16463061 FORWARD
AT5G57110	3856	2048	32.3709	21.5579	0.586482	1.43432e-50	9.17091e-49	Symbols: ACA8, AT-ACA8 | ACA8 (AUTOINHIBITED CA2+ -ATPASE, ISOFORM 8); calcium-transporting ATPase/ calmodulin binding / protein self-association | chr5:23109438-23117544 REVERSE
AT1G80070	3832	2036	26.7837	17.8435	0.585953	3.45059e-50	2.19957e-48	Symbols: SUS2, EMB33, EMB177, EMB14 | SUS2 (ABNORMAL SUSPENSOR 2) | chr1:30118052-30127811 FORWARD
AT2G28290	1366	512	5.52337	2.59586	1.08934	3.48612e-50	2.21548e-48	Symbols: SYD, CHR3 | SYD (SPLAYED); ATPase/ chromatin binding | chr2:12056213-12073083 FORWARD
AT5G10180	1495	1976	25.6437	42.4995	-0.728844	4.62143e-50	2.92811e-48	Symbols: AST68, SULTR2;1 | AST68; sulfate transmembrane transporter | chr5:3193144-3197120 FORWARD
AT1G75380	4903	5249	125.882	168.981	-0.424784	5.5271e-50	3.4914e-48	wound-responsive protein-related | chr1:28281389-28284045 REVERSE
AT3G59060	287	632	7.73849	21.3673	-1.46528	6.30619e-50	3.97158e-48	Symbols: PIL6, PIF5 | PIL6 (PHYTOCHROME INTERACTING FACTOR 3-LIKE 6); DNA binding / transcription factor | chr3:21827978-21830507 REVERSE
AT3G24190	1949	852	28.5987	15.6759	0.867402	7.97293e-50	5.00624e-48	ABC1 family protein | chr3:8743253-8747901 FORWARD
AT2G26440	415	792	13.4108	32.0915	-1.2588	9.35333e-50	5.85546e-48	pectinesterase family protein | chr2:11247383-11249493 FORWARD
AT5G25280	499	891	15.4099	34.5012	-1.16279	1.94971e-49	1.21695e-47	serine-rich protein-related | chr5:8773789-8775487 FORWARD
AT1G71500	5842	3391	245.096	178.386	0.458345	2.46186e-49	1.53205e-47	Rieske (2Fe-2S) domain-containing protein | chr1:26935982-26937607 FORWARD
AT1G69720	115	388	4.57434	19.3518	-2.08083	3.17287e-49	1.96868e-47	Symbols: ho3 | ho3 (HEME OXYGENASE 3); heme oxygenase (decyclizing) | chr1:26226866-26228580 FORWARD
AT2G16600	8325	8340	739.465	928.876	-0.329004	3.61925e-49	2.23902e-47	Symbols: ROC3 | ROC3; peptidyl-prolyl cis-trans isomerase | chr2:7200807-7201574 FORWARD
AT3G07650	2044	914	48.4827	27.1838	0.834722	4.45637e-49	2.7488e-47	Symbols: COL9 | COL9 (CONSTANS-LIKE 9); transcription factor/ zinc ion binding | chr3:2441657-2444532 FORWARD
AT2G38540	3770	4180	311.733	433.386	-0.475345	4.64563e-49	2.85713e-47	Symbols: LP1, LTP1, ATLTP1 | LP1; calmodulin binding | chr2:16130350-16131174 FORWARD
AT3G04790	8755	5416	309.773	240.284	0.366472	4.72367e-49	2.89663e-47	ribose 5-phosphate isomerase-related | chr3:1313316-1315243 FORWARD
AT3G04790	8755	5416	309.773	240.284	0.366472	4.72367e-49	2.89663e-47	ribose 5-phosphate isomerase-related | chr3:1313316-1315243 FORWARD
AT3G16770	739	1161	37.0136	72.9135	-0.978129	1.1427e-48	6.98682e-47	Symbols: RAP2.3, ATEBP, ERF72 | ATEBP (ETHYLENE-RESPONSIVE ELEMENT BINDING PROTEIN); DNA binding / protein binding / transcription activator/ transcription factor | chr3:5705662-5707023 FORWARD
AT5G06290	5280	5575	162.76	215.485	-0.40484	1.38669e-48	8.45399e-47	Symbols: 2-Cys Prx B | 2-Cys Prx B (2-Cysteine peroxiredoxin B); antioxidant/ peroxiredoxin | chr5:1919213-1921425 FORWARD
AT5G45820	94	352	4.10002	19.2512	-2.23125	1.53253e-48	9.31598e-47	Symbols: CIPK20, SnRK3.6, PKS18 | CIPK20 (CBL-INTERACTING PROTEIN KINASE 20); kinase/ protein serine/threonine kinase | chr5:18586980-18588543 REVERSE
AT4G31390	1747	741	29.5282	15.7043	0.910927	2.02811e-48	1.22929e-46	ABC1 family protein | chr4:15233075-15237109 FORWARD
AT1G59870	17488	11718	215.613	181.153	0.251232	3.18279e-48	1.92361e-46	Symbols: PEN3, PDR8, ATPDR8 | PEN3 (PENETRATION 3); ATPase, coupled to transmembrane movement of substances / cadmium ion transmembrane transporter | chr1:22034506-22040038 FORWARD
AT1G68600	543	934	11.9761	25.8297	-1.10888	4.40742e-48	2.6561e-46	unknown protein | chr1:25759842-25762934 FORWARD
AT4G08470	689	1100	14.656	29.3391	-1.00133	5.84203e-48	3.51058e-46	Symbols: MAPKKK10 | MAPKKK10; ATP binding / kinase/ protein kinase/ protein serine/threonine kinase | chr4:5383852-5387058 REVERSE
AT3G17040	466	842	9.31417	21.1022	-1.1799	7.29277e-48	4.36983e-46	Symbols: HCF107 | HCF107 (HIGH CHLOROPHYLL FLUORESCENT 107); binding | chr3:5809266-5812677 REVERSE
AT2G23600	1857	2320	85.8844	134.539	-0.647558	9.08237e-48	5.42665e-46	Symbols: ACL, ATMES2, MES2, ATME8, ME8 | ACL (ACETONE-CYANOHYDRIN LYASE); hydrolase/ hydrolase, acting on ester bonds / methyl indole-3-acetate esterase/ methyl jasmonate esterase/ methyl salicylate esterase | chr2:10042199-10043673 REVERSE
AT1G12110	721	1134	11.4038	22.4898	-0.979756	1.05914e-47	6.31029e-46	Symbols: NRT1.1, CHL1-1, NRT1, B-1, ATNRT1, CHL1 | NRT1.1; nitrate transmembrane transporter/ transporter | chr1:4105233-4109545 FORWARD
AT5G22920	160	447	4.7977	16.8066	-1.80861	1.7288e-47	1.0271e-45	zinc finger (C3HC4-type RING finger) family protein | chr5:7664991-7667265 FORWARD
AT3G16370	3531	3934	128.125	178.99	-0.482326	1.7374e-47	1.02929e-45	GDSL-motif lipase/hydrolase family protein | chr3:5556710-5558589 FORWARD
AT1G73600	2590	3035	39.9644	58.7207	-0.555151	2.209e-47	1.30499e-45	methyltransferase/ phosphoethanolamine N-methyltransferase | chr1:27669152-27673572 FORWARD
AT3G28740	424	55	15.5841	2.53476	2.62015	2.86431e-47	1.68737e-45	Symbols: CYP81D1 | CYP81D1; electron carrier/ heme binding / iron ion binding / monooxygenase/ oxygen binding | chr3:10788698-10790553 REVERSE
AT1G52410	63	295	0.877617	5.15282	-2.5537	3.26504e-47	1.91805e-45	Symbols: TSA1 | TSA1 (TSK-ASSOCIATING PROTEIN 1); calcium ion binding / protein binding | chr1:19520728-19525624 FORWARD
AT1G55670	35667	31797	3119.37	3486.94	-0.160707	3.46382e-47	2.02914e-45	Symbols: PSAG | PSAG (PHOTOSYSTEM I SUBUNIT G) | chr1:20802670-20803449 REVERSE
AT4G12910	892	272	20.9827	8.02276	1.38703	5.85985e-47	3.4232e-45	Symbols: scpl20 | scpl20 (serine carboxypeptidase-like 20); serine-type carboxypeptidase | chr4:7550433-7553332 REVERSE
AT4G37870	1500	1952	26.6058	43.4134	-0.706397	6.43536e-47	3.74895e-45	Symbols: PCK1, PEPCK | PCK1 (PHOSPHOENOLPYRUVATE CARBOXYKINASE 1); ATP binding / phosphoenolpyruvate carboxykinase (ATP)/ phosphoenolpyruvate carboxykinase/ purine nucleotide binding | chr4:17802694-17806539 REVERSE
AT5G48250	1761	760	49.9712	27.0416	0.885917	1.04366e-46	6.06307e-45	zinc finger (B-box type) family protein | chr5:19561319-19563722 REVERSE
AT2G36885	1251	466	49.9355	23.3237	1.09827	1.16668e-46	6.75902e-45	unknown protein | chr2:15482003-15483711 REVERSE
AT4G32260	21909	15010	1356.24	1165.07	0.219193	1.26647e-46	7.31692e-45	ATP synthase family | chr4:15573636-15574737 REVERSE
AT1G16720	3536	1877	71.1343	47.3467	0.587283	1.27188e-46	7.32798e-45	Symbols: HCF173 | HCF173 (high chlorophyll fluorescence phenotype 173); binding / catalytic/ transcription repressor | chr1:5723088-5726478 FORWARD
AT5G25460	1830	2281	53.9256	84.2805	-0.644229	1.40399e-46	8.067e-45	unknown protein | chr5:8863363-8865677 FORWARD
AT1G04820	2913	3335	90.4904	129.902	-0.521587	1.65643e-46	9.49144e-45	Symbols: TUA4 | TUA4; structural constituent of cytoskeleton | chr1:1356191-1358386 REVERSE
AT2G30600	860	1277	12.1994	22.7138	-0.896758	2.29851e-46	1.31347e-44	BTB/POZ domain-containing protein | chr2:13037052-13041684 FORWARD
AT2G41680	5358	3098	125.994	91.3454	0.46395	2.30384e-46	1.31294e-44	Symbols: NTRC | NTRC (NADPH-DEPENDENT THIOREDOXIN REDUCTASE C); thioredoxin-disulfide reductase | chr2:17376155-17379055 REVERSE
AT3G21670	145	420	4.13007	15.0002	-1.86074	2.33115e-46	1.3249e-44	nitrate transporter (NTP3) | chr3:7626757-7629151 REVERSE
AT1G23310	23894	16494	461.752	399.672	0.2083	3.93142e-46	2.22837e-44	Symbols: GGT1, AOAT1 | GGT1 (GLUTAMATE:GLYOXYLATE AMINOTRANSFERASE); L-alanine:2-oxoglutarate aminotransferase/ glycine:2-oxoglutarate aminotransferase | chr1:8268416-8271933 REVERSE
AT4G29780	406	51	13.8689	2.18446	2.6665	5.03326e-46	2.84522e-44	unknown protein | chr4:14579704-14581700 FORWARD
AT3G02020	804	1213	16.6707	31.5368	-0.919719	5.66956e-46	3.19629e-44	Symbols: AK3 | AK3 (ASPARTATE KINASE 3); aspartate kinase | chr3:340546-343835 REVERSE
AT5G51070	2714	1353	42.3957	26.5013	0.677852	5.83934e-46	3.28318e-44	Symbols: ERD1, CLPD | ERD1 (EARLY RESPONSIVE TO DEHYDRATION 1); ATP binding / ATPase/ nucleoside-triphosphatase/ nucleotide binding / protein binding | chr5:20764315-20768681 FORWARD
AT1G02930	716	188	39.0436	12.8544	1.60282	5.85819e-46	3.28497e-44	Symbols: ATGSTF6, GST1, ERD11, ATGSTF3, GSTF6 | ATGSTF6 (GLUTATHIONE S-TRANSFERASE); copper ion binding / glutathione binding / glutathione transferase | chr1:661177-662427 REVERSE
AT1G01620	1624	2068	67.6343	107.992	-0.675092	6.43822e-46	3.6006e-44	Symbols: PIP1C, TMP-B, PIP1;3 | PIP1C (PLASMA MEMBRANE INTRINSIC PROTEIN 1C); water channel | chr1:225665-227302 REVERSE
AT2G46330	713	1112	65.0253	127.162	-0.967589	7.02537e-46	3.91851e-44	Symbols: AGP16, ATAGP16 | AGP16 (ARABINOGALACTAN PROTEIN 16) | chr2:19018509-19019255 REVERSE
AT3G12610	725	1124	35.1012	68.2352	-0.958996	1.06756e-45	5.93871e-44	Symbols: DRT100 | DRT100 (DNA-DAMAGE REPAIR/TOLERATION 100); nucleotide binding / protein binding | chr3:4006399-4007807 REVERSE
AT5G23120	8326	5167	226.466	176.224	0.36189	1.0727e-45	5.9515e-44	Symbols: HCF136 | HCF136; protein binding | chr5:7778121-7780628 FORWARD
AT1G09130	4197	2326	105.571	73.3623	0.5251	2.02739e-45	1.12186e-43	ATP-dependent Clp protease proteolytic subunit, putative | chr1:2939570-2942267 REVERSE
AT5G18170	392	738	10.9865	25.9351	-1.23917	2.17229e-45	1.19887e-43	Symbols: GDH1 | GDH1 (GLUTAMATE DEHYDROGENASE 1); ATP binding / glutamate dehydrogenase [NAD(P)+]/ oxidoreductase | chr5:6006039-6008472 FORWARD
AT2G34810	166	445	6.26678	21.0647	-1.74903	2.82998e-45	1.55775e-43	FAD-binding domain-containing protein | chr2:14685256-14687062 FORWARD
AT1G79280	1292	500	6.3522	3.08241	1.0432	1.43494e-44	7.8779e-43	Symbols: NUA | NUA (NUCLEAR PORE ANCHOR) | chr1:29819176-29832978 REVERSE
AT2G43970	7984	7946	182.523	227.773	-0.319524	1.72021e-44	9.41936e-43	La domain-containing protein | chr2:18205235-18208218 REVERSE
AT2G27385	1282	495	61.0716	29.5675	1.04649	1.90212e-44	1.03884e-42	unknown protein | chr2:11716496-11717330 REVERSE
AT4G34350	4392	2472	113.704	80.2455	0.502793	4.99936e-44	2.72329e-42	Symbols: CLB6, ISPH, HDR | HDR (4-HYDROXY-3-METHYLBUT-2-ENYL DIPHOSPHATE REDUCTASE); 4-hydroxy-3-methylbut-2-en-1-yl diphosphate reductase/ 4-hydroxy-3-methylbut-2-en-1-yl diphosphate synthase | chr4:16428480-16431114 REVERSE
AT1G66970	6073	6221	116.209	149.263	-0.361145	6.2731e-44	3.40828e-42	Symbols: SVL2 | SVL2 (SHV3-LIKE 2); glycerophosphodiester phosphodiesterase/ kinase | chr1:24992553-24996117 REVERSE
AT4G01390	5	168	0.25191	10.6131	-5.3968	7.64227e-44	4.14144e-42	FUNCTIONS IN: molecular_function unknown; INVOLVED IN: biological_process unknown; EXPRESSED IN: stem, cotyledon, hypocotyl, root, leaf; EXPRESSED DURING: LP.06 six leaves visible, LP.04 four leaves visible; CONTAINS InterPro DOMAIN/s: TRAF-like (InterPro:IPR008974), MATH (InterPro:IPR002083); BEST Arabidopsis thaliana protein match is: meprin and TRAF homology domain-containing protein / MATH do…
AT1G20960	2866	1469	22.9932	14.7775	0.637798	9.18849e-44	4.96652e-42	Symbols: emb1507 | emb1507 (embryo defective 1507); ATP binding / ATP-dependent helicase/ helicase/ nucleic acid binding / nucleoside-triphosphatase/ nucleotide binding | chr1:7301748-7310213 REVERSE
AT2G40750	554	917	18.7555	38.9267	-1.05344	1.33576e-43	7.2014e-42	Symbols: WRKY54, ATWRKY54 | WRKY54; transcription factor | chr2:17000454-17002468 REVERSE
AT2G22540	875	1271	14.8483	27.0441	-0.865016	1.62547e-43	8.74084e-42	Symbols: SVP, AGL22 | SVP (SHORT VEGETATIVE PHASE); transcription factor/ translation repressor, nucleic acid binding | chr2:9579874-9583893 FORWARD
AT1G58602	6759	4104	23.826	18.1399	0.393372	2.25815e-43	1.2112e-41	ATP binding / protein binding | chr1:21746373-21764969 FORWARD
AT5G19940	4760	5016	243.414	321.628	-0.401983	2.48659e-43	1.33032e-41	plastid-lipid associated protein PAP-related / fibrillin-related | chr5:6739624-6740957 FORWARD
AT3G23700	3542	1914	102.384	69.3718	0.561567	2.81764e-43	1.5036e-41	S1 RNA-binding domain-containing protein | chr3:8531429-8533788 REVERSE
AT5G60790	2010	935	50.5407	29.4791	0.777751	4.15807e-43	2.21327e-41	Symbols: ATGCN1, GCN1 | ATGCN1; transporter | chr5:24453258-24455970 REVERSE
AT1G06040	1686	2100	77.8176	121.534	-0.643192	6.75968e-43	3.58896e-41	Symbols: STO | STO (SALT TOLERANCE); DNA binding / protein binding / transcription factor/ zinc ion binding | chr1:1828413-1829890 REVERSE
AT5G19780	5085	2955	165.341	120.477	0.456683	6.83544e-43	3.62002e-41	Symbols: TUA5 | TUA5; structural constituent of cytoskeleton | chr5:6687074-6689171 FORWARD
AT4G12830	2361	1156	65.8198	40.4089	0.70385	9.06956e-43	4.7911e-41	hydrolase, alpha/beta fold family protein | chr4:7531141-7533587 FORWARD
AT5G10170	452	793	10.3644	22.8002	-1.1374	1.05285e-42	5.54783e-41	Symbols: ATMIPS3, MIPS3 | MIPS3 (MYO-INOSITOL-1-PHOSTPATE SYNTHASE 3); binding / catalytic/ inositol-3-phosphate synthase | chr5:3187277-3190251 REVERSE
AT2G36120	321	635	21.2806	52.7851	-1.31059	1.11976e-42	5.8856e-41	Symbols: DOT1 | DOT1 (DEFECTIVELY ORGANIZED TRIBUTARIES 1) | chr2:15165437-15166465 FORWARD
AT1G03080	939	315	9.93733	4.17997	1.24937	1.15097e-42	6.03455e-41	FUNCTIONS IN: molecular_function unknown; INVOLVED IN: biological_process unknown; LOCATED IN: plasma membrane; EXPRESSED IN: 22 plant structures; EXPRESSED DURING: 13 growth stages; CONTAINS InterPro DOMAIN/s: Prefoldin (InterPro:IPR009053), KIP1-like (InterPro:IPR011684); BEST Arabidopsis thaliana protein match is: kinase interacting family protein (TAIR:AT3G22790.1); Has 169162 Blast hits to 6…
AT1G24147	634	997	42.0309	82.8767	-0.979517	4.06636e-42	2.12668e-40	unknown protein | chr1:8542446-8543474 FORWARD
AT4G15490	2058	972	75.9693	44.9901	0.755808	4.2145e-42	2.19867e-40	Symbols: UGT84A3 | UGT84A3; UDP-glycosyltransferase/ sinapate 1-glucosyltransferase/ transferase, transferring glycosyl groups | chr4:8852698-8854545 REVERSE
AT3G03470	96	327	3.47235	14.8306	-2.09459	4.84408e-42	2.52084e-40	Symbols: CYP89A9 | CYP89A9; electron carrier/ heme binding / iron ion binding / monooxygenase/ oxygen binding | chr3:824552-826437 REVERSE
AT4G11280	826	259	27.8948	10.9673	1.34678	7.0343e-42	3.65157e-40	Symbols: ACS6 | ACS6 (1-AMINOCYCLOPROPANE-1-CARBOXYLIC ACID (ACC) SYNTHASE 6); 1-aminocyclopropane-1-carboxylate synthase | chr4:6864097-6866116 FORWARD
AT5G35630	39642	28456	894.565	805.172	0.15189	9.64793e-42	4.99596e-40	Symbols: GS2, GLN2, ATGSL1 | GS2 (GLUTAMINE SYNTHETASE 2); glutamate-ammonia ligase | chr5:13830429-13833451 FORWARD
AT2G47450	3759	4067	156.933	212.9	-0.440023	1.20328e-41	6.21558e-40	Symbols: CAO, CPSRP43 | CAO (CHAOS); chromatin binding | chr2:19472681-19474314 FORWARD
AT2G28190	13410	8891	441.503	367.04	0.266485	1.31375e-41	6.76952e-40	Symbols: CSD2, CZSOD2 | CSD2 (COPPER/ZINC SUPEROXIDE DISMUTASE 2); superoxide dismutase | chr2:12014498-12016569 FORWARD
AT5G05200	5562	3302	120.147	89.4371	0.425858	2.27955e-41	1.17173e-39	ABC1 family protein | chr5:1544007-1547164 REVERSE
AT3G55330	3946	2204	176.284	123.46	0.513861	3.04649e-41	1.56213e-39	Symbols: PPL1 | PPL1 (PsbP-like protein 1); calcium ion binding | chr3:20513825-20515351 REVERSE
AT1G73990	1701	760	25.8206	14.4655	0.835905	3.28182e-41	1.67869e-39	Symbols: SPPA | SPPA; serine-type endopeptidase | chr1:27824433-27828926 FORWARD
AT2G13360	33227	23633	1069.68	953.983	0.165146	3.47209e-41	1.7717e-39	Symbols: AGT, AGT1 | AGT (ALANINE:GLYOXYLATE AMINOTRANSFERASE); alanine-glyoxylate transaminase/ serine-glyoxylate transaminase/ serine-pyruvate transaminase | chr2:5539240-5541358 REVERSE
AT2G13360	33227	23633	1069.68	953.983	0.165146	3.47209e-41	1.7717e-39	Symbols: AGT, AGT1 | AGT (ALANINE:GLYOXYLATE AMINOTRANSFERASE); alanine-glyoxylate transaminase/ serine-glyoxylate transaminase/ serine-pyruvate transaminase | chr2:5539240-5541358 REVERSE
AT2G13360	33227	23633	1069.68	953.983	0.165146	3.47209e-41	1.7717e-39	Symbols: AGT, AGT1 | AGT (ALANINE:GLYOXYLATE AMINOTRANSFERASE); alanine-glyoxylate transaminase/ serine-glyoxylate transaminase/ serine-pyruvate transaminase | chr2:5539240-5541358 REVERSE
AT2G40400	2108	1011	36.6375	22.0325	0.733685	4.71713e-41	2.40116e-39	unknown protein | chr2:16869334-16872757 FORWARD
AT4G19120	5275	3109	92.7439	68.5396	0.436314	5.02042e-41	2.54935e-39	Symbols: ERD3 | ERD3 (early-responsive to dehydration 3) | chr4:10460295-10464174 REVERSE
AT5G24930	2640	3001	89.912	128.156	-0.511312	1.41231e-40	7.15433e-39	Symbols: ATCOL4, COL4 | zinc finger (B-box type) family protein | chr5:8589234-8591236 FORWARD
AT1G41830	743	1105	11.6518	21.7283	-0.899019	1.67192e-40	8.44902e-39	Symbols: SKS6 | SKS6 (SKU5-SIMILAR 6); pectinesterase | chr1:15603617-15607966 REVERSE
AT4G08870	598	945	17.8217	35.3133	-0.986575	1.8331e-40	9.24129e-39	arginase, putative | chr4:5646439-5648727 REVERSE
AT5G38510	2523	1278	59.886	38.0362	0.654846	1.84891e-40	9.29867e-39	rhomboid family protein | chr5:15417733-15420606 REVERSE
AT2G20260	8857	8638	584.333	714.571	-0.290286	1.86287e-40	9.34646e-39	Symbols: PSAE-2 | PSAE-2 (photosystem I subunit E-2); catalytic | chr2:8736734-8737767 FORWARD
AT5G51820	7744	4841	112.639	88.2907	0.351368	1.9343e-40	9.68168e-39	Symbols: PGM, ATPGMP, PGM1, STF1 | PGM (PHOSPHOGLUCOMUTASE); phosphoglucomutase | chr5:21063368-21068057 REVERSE
AT3G09840	6410	3905	117.768	89.9599	0.388595	2.42923e-40	1.213e-38	Symbols: CDC48, ATCDC48, CDC48A | CDC48 (CELL DIVISION CYCLE 48); ATPase/ identical protein binding | chr3:3019340-3023052 FORWARD
AT2G25730	3150	1686	12.9238	8.67354	0.575341	2.72309e-40	1.3565e-38	unknown protein | chr2:10956302-10972729 REVERSE
AT5G51550	420	740	20.436	45.1478	-1.14354	2.75687e-40	1.37007e-38	Symbols: EXL3 | EXL3 (EXORDIUM LIKE 3) | chr5:20939494-20940895 REVERSE
AT1G53210	3864	2160	82.2439	57.6472	0.512657	2.94076e-40	1.458e-38	sodium/calcium exchanger family protein / calcium-binding EF hand family protein | chr1:19844632-19847836 FORWARD
AT5G17170	4925	2880	170.89	125.303	0.447648	3.58472e-40	1.77308e-38	Symbols: ENH1 | ENH1 (enhancer of sos3-1); electron carrier/ metal ion binding / protein binding | chr5:5649193-5651158 FORWARD
AT2G42610	130	368	3.51357	12.4713	-1.8276	6.91135e-40	3.41046e-38	Symbols: LSH10 | LSH10 (LIGHT SENSITIVE HYPOCOTYLS 10) | chr2:17747917-17750440 FORWARD
AT2G04700	4098	2323	159.381	113.285	0.492525	9.39213e-40	4.62375e-38	ferredoxin thioredoxin reductase catalytic beta chain family protein | chr2:1646807-1648560 FORWARD
AT5G63790	1056	393	47.8654	22.3362	1.0996	1.04677e-39	5.14121e-38	Symbols: ANAC102 | ANAC102 (ARABIDOPSIS NAC DOMAIN CONTAINING PROTEIN 102); transcription factor | chr5:25526509-25528013 REVERSE
AT4G19840	1516	1898	63.4852	99.6616	-0.650617	1.06448e-39	5.21594e-38	Symbols: ATPP2-A1, ATPP2A-1, PP2-A1 | ATPP2-A1; carbohydrate binding | chr4:10774273-10775901 FORWARD
AT1G70580	1986	946	39.4065	23.5363	0.743547	1.27385e-39	6.22733e-38	Symbols: AOAT2, GGT2 | AOAT2 (ALANINE-2-OXOGLUTARATE AMINOTRANSFERASE 2); L-alanine:2-oxoglutarate aminotransferase/ glycine:2-oxoglutarate aminotransferase | chr1:26612719-26616069 FORWARD
AT1G70580	1986	946	39.4065	23.5363	0.743547	1.27385e-39	6.22733e-38	Symbols: AOAT2, GGT2 | AOAT2 (ALANINE-2-OXOGLUTARATE AMINOTRANSFERASE 2); L-alanine:2-oxoglutarate aminotransferase/ glycine:2-oxoglutarate aminotransferase | chr1:26612719-26616069 FORWARD
AT1G70580	1986	946	39.4065	23.5363	0.743547	1.27385e-39	6.22733e-38	Symbols: AOAT2, GGT2 | AOAT2 (ALANINE-2-OXOGLUTARATE AMINOTRANSFERASE 2); L-alanine:2-oxoglutarate aminotransferase/ glycine:2-oxoglutarate aminotransferase | chr1:26612719-26616069 FORWARD
AT1G21440	640	985	21.6456	41.7718	-0.948459	1.53658e-39	7.49421e-38	mutase family protein | chr1:7502159-7504175 REVERSE
AT1G74850	1967	936	38.7142	23.0994	0.74501	2.20405e-39	1.07247e-37	Symbols: PTAC2 | PTAC2 (PLASTID TRANSCRIPTIONALLY ACTIVE2) | chr1:28118849-28122314 REVERSE
AT5G19220	6725	4140	152.514	117.727	0.373497	2.22996e-39	1.08256e-37	Symbols: ADG2, APL1 | APL1 (ADP GLUCOSE PYROPHOSPHORYLASE LARGE SUBUNIT 1); glucose-1-phosphate adenylyltransferase | chr5:6463824-6466831 REVERSE
AT3G51600	5457	3257	433.367	324.323	0.418158	2.4289e-39	1.17642e-37	Symbols: LTP5 | LTP5 (Lipid transfer protein 5); lipid transporter | chr3:19138394-19139252 REVERSE
AT1G12800	5922	3581	106.846	81.0122	0.399315	3.11002e-39	1.50284e-37	S1 RNA-binding domain-containing protein | chr1:4361551-4365331 REVERSE
AT4G03020	1788	827	31.283	18.1428	0.785981	3.49209e-39	1.68359e-37	transducin family protein / WD-40 repeat family protein | chr4:1331399-1335297 REVERSE
AT5G24530	478	800	7.13676	14.9769	-1.0694	3.79966e-39	1.82767e-37	Symbols: DMR6 | DMR6 (DOWNY MILDEW RESISTANT 6); oxidoreductase/ oxidoreductase, acting on paired donors, with incorporation or reduction of molecular oxygen, 2-oxoglutarate as one donor, and incorporation of one atom each of oxygen into both donors | chr5:8378833-8383401 FORWARD
AT2G40140	1080	410	28.5008	13.5668	1.07093	5.14479e-39	2.46903e-37	Symbols: CZF1, ZFAR1, SZF2, ATSZF2 | CZF1; transcription factor | chr2:16772073-16774657 FORWARD
AT1G27030	85	296	2.65741	11.6035	-2.12647	7.22358e-39	3.45874e-37	unknown protein | chr1:9381803-9383984 FORWARD
AT5G61820	1573	699	45.1244	25.1431	0.843748	8.44671e-39	4.03518e-37	FUNCTIONS IN: molecular_function unknown; INVOLVED IN: biological_process unknown; LOCATED IN: vacuole; EXPRESSED IN: 24 plant structures; EXPRESSED DURING: 15 growth stages; CONTAINS InterPro DOMAIN/s: Stress up-regulated Nod 19 (InterPro:IPR011692); Has 27 Blast hits to 27 proteins in 10 species: Archae - 0; Bacteria - 0; Metazoa - 0; Fungi - 0; Plants - 26; Viruses - 0; Other Eukaryotes - 1 (s…
AT3G47070	7192	4479	733.362	572.674	0.35681	1.01289e-38	4.82781e-37	unknown protein | chr3:17337065-17337733 REVERSE
AT1G73540	621	168	40.6945	13.8042	1.55973	1.0708e-38	5.09226e-37	Symbols: atnudt21 | atnudt21 (Arabidopsis thaliana Nudix hydrolase homolog 21); hydrolase | chr1:27645658-27646698 REVERSE
AT5G07030	119	346	3.10672	11.3263	-1.86622	1.35664e-38	6.43696e-37	aspartic-type endopeptidase | chr5:2183360-2185972 REVERSE
AT2G41900	1529	674	29.6487	16.3877	0.855361	1.39351e-38	6.59698e-37	zinc finger (CCCH-type) family protein | chr2:17490405-17493922 FORWARD
AT1G20630	2281	1140	46.56	29.1777	0.674226	1.50562e-38	7.1117e-37	Symbols: CAT1 | CAT1 (CATALASE 1); catalase | chr1:7146636-7149977 FORWARD
AT5G57850	407	713	13.6301	29.94	-1.13528	1.91664e-38	9.03275e-37	aminotransferase class IV family protein | chr5:23435291-23437327 REVERSE
AT3G14420	27191	19189	698.38	617.984	0.176443	1.95656e-38	9.20023e-37	(S)-2-hydroxy-acid oxidase, peroxisomal, putative / glycolate oxidase, putative / short chain alpha-hydroxy acid oxidase, putative | chr3:4821523-4824178 FORWARD
AT1G09970	2417	1228	47.7363	30.4109	0.6505	2.10922e-38	9.89585e-37	Symbols: LRR XI-23 | LRR XI-23; ATP binding / kinase/ protein kinase/ protein serine/threonine kinase | chr1:3252317-3255654 FORWARD
AT5G66400	444	87	31.3545	7.70362	2.02507	2.83409e-38	1.32671e-36	Symbols: RAB18, ATDI8 | RAB18 (RESPONSIVE TO ABA 18) | chr5:26518297-26519242 REVERSE
AT5G62165	0	135	1e-05	3.0221	-18.2052	3.2998e-38	1.54128e-36	Symbols: AGL42 | AGL42 (AGAMOUS LIKE 42); transcription factor | chr5:24964700-24968520 FORWARD
AT3G12120	5622	5711	138.654	176.609	-0.349067	4.64585e-38	2.16517e-36	Symbols: FAD2 | FAD2 (FATTY ACID DESATURASE 2); delta12-fatty acid dehydrogenase/ omega-6 fatty acid desaturase | chr3:3860285-3863050 REVERSE
AT5G54190	14	167	0.50239	7.51428	-3.90276	4.76789e-38	2.21712e-36	Symbols: PORA | PORA; oxidoreductase/ protochlorophyllide reductase | chr5:21990999-21992812 REVERSE
AT3G04870	2696	1414	48.6545	31.9971	0.604632	9.69147e-38	4.49667e-36	Symbols: ZDS, PDE181 | ZDS (ZETA-CAROTENE DESATURASE); carotene 7,8-desaturase | chr3:1342718-1346387 FORWARD
AT1G63770	5801	3519	55.1769	41.9693	0.394729	1.08102e-37	5.00469e-36	peptidase M1 family protein | chr1:23657506-23664243 REVERSE
AT4G05320	11808	11154	376.582	446.039	-0.244204	1.22518e-37	5.65958e-36	Symbols: UBQ10 | UBQ10 (POLYUBIQUITIN 10); protein binding | chr4:2718170-2720308 FORWARD
AT1G15500	3425	1897	90.3846	62.7711	0.525978	1.76765e-37	8.1475e-36	Symbols: ATNTT2 | ATNTT2; ATP:ADP antiporter | chr1:5326290-5328874 FORWARD
AT2G33810	27	191	1.71816	15.2402	-3.14895	2.00862e-37	9.23789e-36	Symbols: SPL3 | SPL3 (SQUAMOSA PROMOTER BINDING PROTEIN-LIKE 3); DNA binding / transcription factor | chr2:14305001-14306072 FORWARD
AT2G01290	1333	565	62.1132	33.0111	0.911947	2.15057e-37	9.86908e-36	ribose-5-phosphate isomerase | chr2:148919-150382 REVERSE
AT1G76080	4730	4892	197.471	256.087	-0.374991	2.42264e-37	1.10934e-35	Symbols: ATCDSP32, CDSP32 | CDSP32 (CHLOROPLASTIC DROUGHT-INDUCED STRESS PROTEIN OF 32 KD) | chr1:28547786-28549419 REVERSE
AT3G45160	74	272	7.98747	36.8133	-2.20442	2.49847e-37	1.14156e-35	unknown protein | chr3:16533451-16534082 REVERSE
AT3G60240	2660	1395	26.7007	17.5579	0.604755	2.85632e-37	1.30223e-35	Symbols: EIF4G, CUM2 | EIF4G (EUKARYOTIC TRANSLATION INITIATION FACTOR 4G); translation initiation factor | chr3:22261650-22268445 FORWARD
AT3G51895	114	332	1.73822	6.34739	-1.86856	3.77499e-37	1.71733e-35	Symbols: SULTR3;1, AST12 | SULTR3;1 (SULFATE TRANSPORTER 3;1); secondary active sulfate transmembrane transporter/ sulfate transmembrane transporter/ transporter | chr3:19251287-19255760 REVERSE
AT4G23130	117	336	3.07688	11.0795	-1.84836	4.52842e-37	2.05563e-35	Symbols: CRK5, RLK6 | CRK5 (CYSTEINE-RICH RLK5); kinase | chr4:12117598-12120134 REVERSE
AT1G73325	11	156	1.12166	19.9458	-4.15238	7.69346e-37	3.48482e-35	trypsin and protease inhibitor family protein / Kunitz family protein | chr1:27567518-27568186 REVERSE
AT2G39010	2631	2940	70.1641	98.3104	-0.486612	1.78909e-36	8.0864e-35	Symbols: PIP2E, PIP2;6 | PIP2E (PLASMA MEMBRANE INTRINSIC PROTEIN 2E); water channel | chr2:16291477-16294034 FORWARD
AT4G21280	28352	25221	1409.69	1572.39	-0.157582	1.90454e-36	8.58969e-35	Symbols: PSBQ, PSBQA, PSBQ-1 | oxygen-evolving enhancer protein 3, chloroplast, putative (PSBQ1) (PSBQ) | chr4:11334402-11335773 FORWARD
AT1G17100	2152	1076	148.888	93.3444	0.673593	2.09954e-36	9.44883e-35	SOUL heme-binding family protein | chr1:5844676-5845661 FORWARD
AT3G05730	3692	2088	343.599	243.657	0.495874	2.11744e-36	9.50896e-35	Encodes a defensin-like (DEFL) family protein. | chr3:1695976-1696708 FORWARD
AT1G48090	1620	744	4.18052	2.40739	0.796213	2.13438e-36	9.56456e-35	phosphoinositide binding | chr1:17732010-17757970 REVERSE
AT3G21055	25055	22433	3096.35	3476.17	-0.166931	2.75371e-36	1.23136e-34	Symbols: PSBTN | PSBTN (photosystem II subunit T) | chr3:7376635-7377186 REVERSE
AT4G23890	1145	1490	74.3186	121.265	-0.706372	3.37296e-36	1.50506e-34	unknown protein | chr4:12420414-12421464 REVERSE
AT5G57660	405	695	18.1049	38.9568	-1.1055	5.17394e-36	2.30377e-34	Symbols: ATCOL5, COL5 | zinc finger (B-box type) family protein | chr5:23355464-23356989 FORWARD
AT5G53140	2718	1445	46.3768	30.9156	0.585069	5.43121e-36	2.41321e-34	protein phosphatase 2C, putative / PP2C, putative | chr5:21548473-21552470 FORWARD
AT5G08570	2247	1141	62.77	39.9662	0.651295	6.89171e-36	3.05566e-34	pyruvate kinase, putative | chr5:2778000-2780441 FORWARD
AT5G07770	224	474	3.23812	8.59174	-1.40779	9.59239e-36	4.24412e-34	formin homology 2 domain-containing protein / FH2 domain-containing protein | chr5:2474642-2479337 FORWARD
AT1G52870	2976	1618	93.8579	63.9845	0.552756	1.16844e-35	5.15885e-34	peroxisomal membrane protein-related | chr1:19685745-19687907 FORWARD
AT1G57590	324	44	9.19401	1.56557	2.55401	1.19955e-35	5.28507e-34	carboxylesterase | chr1:21327360-21329763 REVERSE
AT5G20230	665	202	40.3599	15.3723	1.39259	1.35311e-35	5.94916e-34	Symbols: ATBCB, BCB | ATBCB (ARABIDOPSIS BLUE-COPPER-BINDING PROTEIN); copper ion binding / electron carrier | chr5:6826506-6827629 FORWARD
AT1G78900	8596	5534	122.986	99.2786	0.308936	1.64842e-35	7.23236e-34	Symbols: VHA-A | VHA-A (VACUOLAR ATP SYNTHASE SUBUNIT A); ATP binding / hydrogen ion transporting ATP synthase, rotational mechanism / hydrolase, acting on acid anhydrides, catalyzing transmembrane movement of substances / proton-transporting ATPase, rotational mechanism | chr1:29660184-29664951 FORWARD
AT1G53800	1493	673	36.3485	20.5447	0.823129	1.71234e-35	7.49714e-34	endonuclease | chr1:20081699-20084500 FORWARD
AT5G49030	4011	2315	32.7531	23.7033	0.466543	1.80809e-35	7.89986e-34	Symbols: OVA2 | OVA2 (ovule abortion 2); ATP binding / aminoacyl-tRNA ligase/ catalytic/ isoleucine-tRNA ligase/ nucleotide binding | chr5:19874944-19882462 REVERSE
AT5G42250	247	500	4.66492	11.8406	-1.34382	3.46016e-35	1.50866e-33	alcohol dehydrogenase, putative | chr5:16894009-16897620 FORWARD
AT5G63810	1874	911	28.6892	17.4874	0.714191	4.17066e-35	1.81467e-33	Symbols: BGAL10 | BGAL10 (beta-galactosidase 10); beta-galactosidase/ catalytic/ cation binding | chr5:25537074-25541529 FORWARD
AT5G38430	84283	62972	5083.61	4762.53	0.0941243	4.78085e-35	2.07586e-33	ribulose bisphosphate carboxylase small chain 1B / RuBisCO small subunit 1B (RBCS-1B) (ATS1B) | chr5:15384117-15385247 REVERSE
AT4G24780	1008	1337	31.9977	53.2167	-0.733911	8.42149e-35	3.64908e-33	pectate lyase family protein | chr4:12770331-12772333 REVERSE
AT4G02890	1741	2067	79.0721	117.713	-0.574029	9.62105e-35	4.16026e-33	Symbols: UBQ14 | UBQ14; protein binding | chr4:1278530-1280028 REVERSE
AT1G09240	347	56	18.9371	3.83205	2.30503	1.43838e-34	6.20694e-33	Symbols: NAS3, ATNAS3 | NAS3 (NICOTIANAMINE SYNTHASE 3); nicotianamine synthase | chr1:2984881-2986130 FORWARD
AT5G49910	10170	6689	227.019	187.224	0.278051	1.68027e-34	7.23588e-33	Symbols: CPHSC70-2EAT SHOCK PROTEIN 70-2, HSC70-7 | CPHSC70-2EAT SHOCK PROTEIN 70-2 (CHLOROPLAST HEAT SHOCK PROTEIN 70-2); ATP binding / unfolded protein binding | chr5:20303414-20306469 FORWARD
AT5G59820	368	65	30.7647	6.81359	2.17479	1.74139e-34	7.4837e-33	Symbols: RHL41, ZAT12 | RHL41 (RESPONSIVE TO HIGH LIGHT 41); nucleic acid binding / transcription factor/ zinc ion binding | chr5:24102972-24103787 FORWARD
AT5G19140	1946	2262	44.0448	64.1951	-0.543494	1.90207e-34	8.15752e-33	Symbols: ATAILP1, AILP1 | AILP1 | chr5:6423269-6426166 FORWARD
AT4G30190	5599	3426	68.7205	52.7256	0.382237	1.95121e-34	8.35119e-33	Symbols: AHA2, PMA2 | AHA2; ATPase/ hydrogen-exporting ATPase, phosphorylative mechanism | chr4:14770499-14776056 REVERSE
AT5G16970	2000	996	71.5066	44.6513	0.679376	1.99665e-34	8.52826e-33	Symbols: AT-AER | AT-AER (alkenal reductase); 2-alkenal reductase | chr5:5576168-5578075 REVERSE
AT3G23810	4206	2462	139.962	102.728	0.446211	2.3363e-34	9.95874e-33	Symbols: SAHH2, ATSAHH2 | SAHH2 (S-ADENOSYL-L-HOMOCYSTEINE (SAH) HYDROLASE 2); adenosylhomocysteinase/ binding / catalytic | chr3:8587664-8589713 REVERSE
AT1G74930	246	18	18.2805	1.67719	3.44618	2.48063e-34	1.05525e-32	Symbols: ORA47 | ORA47; DNA binding / transcription factor | chr1:28144132-28145049 FORWARD
AT4G14040	2148	2454	57.9861	83.0658	-0.518548	2.61141e-34	1.10864e-32	Symbols: EDA38, SBP2 | SBP2 (SELENIUM-BINDING PROTEIN 2); selenium binding | chr4:8100349-8102875 REVERSE
AT1G70370	1563	1888	42.5134	64.3913	-0.598948	2.76568e-34	1.17175e-32	BURP domain-containing protein / polygalacturonase, putative | chr1:26512722-26515188 REVERSE
AT5G66570	86491	73344	3628.65	3858.31	-0.0885358	3.6028e-34	1.52335e-32	Symbols: PSBO-1, OEE1, OEE33, OE33, PSBO1, MSP-1 | PSBO1 (PS II OXYGEN-EVOLVING COMPLEX 1); oxygen evolving/ poly(U) binding | chr5:26568653-26570278 FORWARD
AT1G79110	750	253	33.051	13.9799	1.24135	4.42391e-34	1.86677e-32	protein binding / zinc ion binding | chr1:29759158-29760691 FORWARD
AT2G26980	889	329	15.041	6.97956	1.10769	4.88337e-34	2.05651e-32	Symbols: CIPK3 | CIPK3 (CBL-INTERACTING PROTEIN KINASE 3); kinase/ protein kinase/ protein serine/threonine kinase | chr2:11514703-11518505 REVERSE
AT3G02570	2399	1256	72.7348	47.7485	0.60719	5.32487e-34	2.23794e-32	Symbols: MEE31, PMI1 | MEE31 (MATERNAL EFFECT EMBRYO ARREST 31); mannose-6-phosphate isomerase | chr3:543346-545595 REVERSE
AT5G22640	5575	3417	86.1018	66.1714	0.379835	6.43746e-34	2.70013e-32	Symbols: emb1211 | emb1211 (embryo defective 1211) | chr5:7529368-7533784 FORWARD
AT2G36990	2728	1473	64.5721	43.7181	0.562679	8.0229e-34	3.35841e-32	Symbols: SIGF, SIG6, ATSIG6, SOLDAT8 | SIGF (RNA POLYMERASE SIGMA-SUBUNIT F); DNA binding / DNA-directed RNA polymerase/ sigma factor/ transcription factor | chr2:15537258-15540139 REVERSE
AT1G30400	2237	1154	14.8851	9.62831	0.628515	1.08875e-33	4.54845e-32	Symbols: ATMRP1, EST1, ATABCC1, MRP1 | MRP1 (ARABIDOPSIS THALIANA MULTIDRUG RESISTANCE-ASSOCIATED PROTEIN 1); ATPase, coupled to transmembrane movement of substances / xenobiotic-transporting ATPase | chr1:10727638-10737889 FORWARD
AT3G07010	745	1053	13.5309	23.9804	-0.8256	1.14967e-33	4.79341e-32	pectate lyase family protein | chr3:2212728-2216483 REVERSE
AT3G20470	29	180	2.50735	19.5141	-2.96028	1.33053e-33	5.53648e-32	Symbols: GRP-5, ATGRP-5, GRP5, ATGRP5 | GRP5 (GLYCINE-RICH PROTEIN 5); structural constituent of cell wall | chr3:7140440-7141228 REVERSE
AT1G12520	2976	1640	111.485	77.0348	0.533272	1.48432e-33	6.1642e-32	Symbols: ATCCS | ATCCS (COPPER CHAPERONE FOR SOD1); superoxide dismutase/ superoxide dismutase copper chaperone | chr1:4267106-4268926 REVERSE
AT3G14660	2631	1412	67.5244	45.4394	0.571464	1.53801e-33	6.37453e-32	Symbols: CYP72A13 | CYP72A13; electron carrier/ heme binding / iron ion binding / monooxygenase/ oxygen binding | chr3:4924777-4927434 FORWARD
AT5G48300	8098	5214	215.37	173.875	0.308769	1.62145e-33	6.70713e-32	Symbols: ADG1, APS1 | ADG1 (ADP GLUCOSE PYROPHOSPHORYLASE 1); glucose-1-phosphate adenylyltransferase | chr5:19570240-19572804 FORWARD
AT1G10657	77	260	3.81739	16.1625	-2.08199	1.7452e-33	7.20481e-32	unknown protein | chr1:3530467-3531821 FORWARD
AT3G13330	1540	716	10.0869	5.8804	0.778492	1.86524e-33	7.68523e-32	binding | chr3:4319647-4330061 REVERSE
AT5G09660	20421	14279	624.133	547.213	0.189752	1.88559e-33	7.75386e-32	Symbols: PMDH2 | PMDH2 (peroxisomal NAD-malate dehydrogenase 2); malate dehydrogenase | chr5:2993444-2995675 REVERSE
AT3G28300	416	89	15.2245	4.08411	1.8983	1.89166e-33	7.76359e-32	Symbols: AT14A | AT14A | chr3:10565737-10567600 FORWARD
AT2G43100	876	1187	58.0178	98.5749	-0.764724	2.87713e-33	1.1785e-31	aconitase C-terminal domain-containing protein | chr2:17920660-17921689 FORWARD
AT1G78680	1325	1642	36.3004	56.4062	-0.635868	3.04291e-33	1.24397e-31	Symbols: ATGGH2 | ATGGH2 (gamma-glutamyl hydrolase 2); omega peptidase | chr1:29593781-29596270 FORWARD
AT1G52040	32	184	0.906542	6.53603	-2.84997	3.29951e-33	1.34625e-31	Symbols: MBP1, ATMBP | MBP1 (MYROSINASE-BINDING PROTEIN 1); protein binding | chr1:19350375-19352782 REVERSE
AT1G52040	32	184	0.906542	6.53603	-2.84997	3.29951e-33	1.34625e-31	Symbols: MBP1, ATMBP | MBP1 (MYROSINASE-BINDING PROTEIN 1); protein binding | chr1:19350375-19352782 REVERSE
AT2G20050	1322	586	18.1273	10.0753	0.847342	4.40655e-33	1.79445e-31	ATP binding / cAMP-dependent protein kinase regulator/ catalytic/ protein kinase/ protein serine/threonine phosphatase | chr2:8649434-8654228 REVERSE
AT1G31800	3619	2078	74.5181	53.6509	0.473989	4.74904e-33	1.93017e-31	Symbols: CYP97A3, LUT5 | CYP97A3 (CYTOCHROME P450-TYPE MONOOXYGENASE 97A3); carotene beta-ring hydroxylase/ oxygen binding | chr1:11396402-11399714 FORWARD
AT4G17340	2371	1247	139.675	92.1108	0.600628	5.10628e-33	2.07135e-31	Symbols: TIP2;2, DELTA-TIP2 | TIP2;2 (TONOPLAST INTRINSIC PROTEIN 2;2); water channel | chr4:9699253-9700410 FORWARD
AT5G08640	379	74	15.6693	3.83619	2.03019	5.6383e-33	2.28275e-31	Symbols: FLS | FLS (FLAVONOL SYNTHASE); flavonol synthase | chr5:2803958-2805447 FORWARD
AT2G30020	358	65	14.5454	3.31143	2.13504	5.98231e-33	2.41736e-31	protein phosphatase 2C, putative / PP2C, putative | chr2:12814410-12816088 FORWARD
AT1G79600	4093	2403	100.945	74.3112	0.441916	6.35935e-33	2.56478e-31	ABC1 family protein | chr1:29949925-29952690 REVERSE
AT5G23575	2011	1016	34.7832	22.0348	0.658606	6.92259e-33	2.78658e-31	transmembrane protein, putative | chr5:7946310-7950253 FORWARD
AT1G80440	198	425	9.21982	24.8144	-1.42837	7.15395e-33	2.87419e-31	kelch repeat-containing F-box family protein | chr1:30241607-30243071 FORWARD
AT1G54270	2427	1286	64.2965	42.7186	0.589877	9.33023e-33	3.74137e-31	Symbols: EIF4A-2 | EIF4A-2; ATP-dependent helicase/ translation initiation factor | chr1:20259692-20262266 FORWARD
AT1G11580	289	537	9.29067	21.6462	-1.22026	1.08538e-32	4.344e-31	Symbols: ATPMEPCRA, PMEPCRA | PMEPCRA (METHYLESTERASE PCR A); enzyme inhibitor/ pectinesterase | chr1:3888690-3890811 FORWARD
AT5G44400	157	370	4.68304	13.8385	-1.56317	1.23632e-32	4.93868e-31	FAD-binding domain-containing protein | chr5:17886194-17888480 REVERSE
AT1G26770	642	203	25.6264	10.1603	1.33469	1.72342e-32	6.87141e-31	Symbols: ATEXPA10, AT-EXP10, ATEXP10, ATHEXP ALPHA 1.1, EXP10 | ATEXPA10 (ARABIDOPSIS THALIANA EXPANSIN A 10); structural constituent of cell wall | chr1:9259750-9260792 FORWARD
AT4G14210	2997	1666	40.4526	28.1963	0.520724	1.92537e-32	7.66201e-31	Symbols: PDS3, PDS, PDE226 | PDS3 (PHYTOENE DESATURASE 3); phytoene dehydrogenase | chr4:8190212-8195265 REVERSE
AT1G16880	11117	7426	279.121	233.786	0.255703	2.72609e-32	1.08279e-30	uridylyltransferase-related | chr1:5773592-5776308 FORWARD
AT5G20380	1034	421	14.9823	7.64889	0.969938	2.98764e-32	1.18444e-30	Symbols: PHT4;5 | PHT4;5; inorganic phosphate transmembrane transporter | chr5:6887725-6892432 REVERSE
AT3G51820	4671	2811	104.302	78.705	0.406242	3.01237e-32	1.19199e-30	Symbols: ATG4, G4, CHLG | G4; chlorophyll synthetase | chr3:19216003-19219057 REVERSE
AT4G34740	1337	601	43.5354	24.5382	0.827156	3.39201e-32	1.33969e-30	Symbols: ATASE2, CIA1, ATPURF2 | ATASE2 (GLN PHOSPHORIBOSYL PYROPHOSPHATE AMIDOTRANSFERASE 2); amidophosphoribosyltransferase | chr4:16574577-16576671 REVERSE
AT2G21280	2279	1195	64.9133	42.6791	0.604983	3.48478e-32	1.37374e-30	Symbols: GC1, ATSULA, SULA | SULA; binding / catalytic/ coenzyme binding | chr2:9110313-9112707 REVERSE
AT3G28290	626	196	22.9099	8.99421	1.3489	3.52707e-32	1.3878e-30	Symbols: AT14A | AT14A | chr3:10547504-10549367 FORWARD
AT3G18773	36	187	1.81778	11.8397	-2.70338	3.81463e-32	1.49813e-30	zinc finger (C3HC4-type RING finger) family protein | chr3:6465825-6467175 FORWARD
AT2G17930	1171	502	4.45201	2.3931	0.895575	3.95253e-32	1.54939e-30	binding / inositol or phosphatidylinositol kinase/ phosphotransferase, alcohol group as acceptor | chr2:7784288-7802230 REVERSE
AT3G56400	1352	1656	59.3499	91.1512	-0.619014	5.13665e-32	2.00981e-30	Symbols: WRKY70, ATWRKY70 | WRKY70; transcription factor/ transcription repressor | chr3:20908928-20910481 REVERSE
AT5G57630	1608	769	45.4782	27.271	0.737805	5.52752e-32	2.15872e-30	Symbols: CIPK21, SnRK3.4 | CIPK21 (CBL-interacting protein kinase 21); ATP binding / kinase/ protein kinase/ protein serine/threonine kinase | chr5:23340847-23343258 REVERSE
AT3G56090	1794	886	61.5293	38.1024	0.691395	6.04674e-32	2.35711e-30	Symbols: ATFER3 | ATFER3 (ferritin 3); binding / ferric iron binding / oxidoreductase/ transition metal ion binding | chr3:20814047-20816035 REVERSE
AT1G49130	21	158	1.11744	10.542	-3.23787	7.32526e-32	2.85019e-30	zinc finger (B-box type) family protein | chr1:18174740-18175964 REVERSE
AT3G50480	94	278	4.85422	18.0009	-1.89076	8.4028e-32	3.2634e-30	Symbols: HR4 | HR4 (HOMOLOG OF RPW8 4) | chr3:18733068-18734388 FORWARD
AT1G22190	475	122	21.5018	6.92467	1.63464	9.09107e-32	3.52418e-30	AP2 domain-containing transcription factor, putative | chr1:7835782-7837288 FORWARD
AT4G14880	5302	5308	144.099	180.888	-0.328038	9.64693e-32	3.73276e-30	Symbols: OASA1, CYTACS1 | OASA1 (O-ACETYLSERINE (THIOL) LYASE (OAS-TL) ISOFORM A1); cysteine synthase | chr4:8517960-8520469 REVERSE
AT3G44880	1627	783	40.835	24.6414	0.728723	1.05406e-31	4.07106e-30	Symbols: ACD1, LLS1, PAO | ACD1 (ACCELERATED CELL DEATH 1); iron-sulfur cluster binding / pheophorbide a oxygenase | chr3:16383595-16386312 FORWARD
AT4G23820	993	1293	22.1807	36.2145	-0.707263	1.08824e-31	4.19532e-30	glycoside hydrolase family 28 protein / polygalacturonase (pectinase) family protein | chr4:12397038-12400091 REVERSE
AT5G19770	4008	2361	131.009	96.7668	0.437077	1.15285e-31	4.43626e-30	Symbols: TUA3 | TUA3; structural constituent of cytoskeleton | chr5:6682493-6684579 REVERSE
AT5G10470	2883	1599	26.4023	18.3613	0.523994	1.32912e-31	5.10518e-30	kinesin motor protein-related | chr5:3289925-3297373 REVERSE
AT3G27110	1188	516	34.6927	18.8942	0.876685	1.6297e-31	6.24828e-30	peptidase M48 family protein | chr3:9997895-10000230 FORWARD
AT3G50470	50	208	2.80499	14.6313	-2.38299	2.09255e-31	8.00821e-30	Symbols: HR3, MLA10 | HR3 (HOMOLOG OF RPW8 3) | chr3:18729054-18730269 FORWARD
AT1G67740	21400	19166	1343.01	1508.19	-0.167345	2.1389e-31	8.17069e-30	Symbols: PSBY, YCF32 | PSBY | chr1:25394068-25395154 REVERSE
AT4G37800	951	1247	33.7186	55.4389	-0.717351	2.37787e-31	9.06704e-30	xyloglucan:xyloglucosyl transferase, putative / xyloglucan endotransglycosylase, putative / endo-xyloglucan transferase, putative | chr4:17775474-17777397 REVERSE
AT5G62670	1927	976	21.9824	13.9605	0.654996	2.69779e-31	1.02682e-29	Symbols: AHA11 | AHA11 (Arabidopsis H(+)-ATPase 11); ATPase | chr5:25159230-25165209 FORWARD
AT5G20280	4377	2621	54.8773	41.2042	0.413418	2.94663e-31	1.11951e-29	Symbols: ATSPS1F | ATSPS1F (sucrose phosphate synthase 1F); sucrose-phosphate synthase/ transferase, transferring glycosyl groups | chr5:6844714-6850154 REVERSE
AT4G28660	4209	2505	235.543	175.775	0.42226	3.026e-31	1.14758e-29	Symbols: PSB28 | PSB28 (PHOTOSYSTEM II REACTION CENTER PSB28 PROTEIN) | chr4:14149916-14151104 FORWARD
AT1G70890	822	1113	61.017	103.594	-0.76365	3.21684e-31	1.21775e-29	Symbols: MLP43 | MLP43 (MLP-LIKE PROTEIN 43) | chr1:26725626-26726544 REVERSE
AT3G18490	2209	2471	78.7315	110.429	-0.488108	4.42238e-31	1.6711e-29	aspartyl protease family protein | chr3:6348755-6350668 REVERSE
AT2G33040	2757	2983	75.411	102.308	-0.440071	5.42854e-31	2.04761e-29	ATP synthase gamma chain, mitochondrial (ATPC) | chr2:14018690-14021183 REVERSE
AT3G06980	2858	1589	57.9047	40.3677	0.52048	5.48357e-31	2.06466e-29	DEAD/DEAH box helicase, putative | chr3:2201467-2204833 FORWARD
AT3G01310	3191	1814	27.8294	19.8368	0.488428	7.10974e-31	2.67214e-29	acid phosphatase/ oxidoreductase/ transition metal ion binding | chr3:94177-101977 REVERSE
AT4G27310	60	222	3.21527	14.9169	-2.21393	7.17227e-31	2.69082e-29	zinc finger (B-box type) family protein | chr4:13675638-13676910 FORWARD
AT4G19530	936	1227	11.5276	18.9481	-0.716961	7.61582e-31	2.85213e-29	disease resistance protein (TIR-NBS-LRR class), putative | chr4:10651744-10657282 FORWARD
AT3G55240	2	113	0.111557	7.90323	-6.14659	8.39607e-31	3.13872e-29	Overexpression leads to PEL (Pseudo-Etiolation in Light) phenotype. | chr3:20473541-20474763 REVERSE
AT1G21600	3018	1699	69.5305	49.0804	0.5025	9.72616e-31	3.62948e-29	Symbols: PTAC6 | PTAC6 (PLASTID TRANSCRIPTIONALLY ACTIVE6) | chr1:7571185-7573846 REVERSE
AT5G14060	1127	1419	20.2692	32.0002	-0.658794	1.00194e-30	3.73228e-29	Symbols: CARAB-AK-LYS | CARAB-AK-LYS; amino acid binding / aspartate kinase | chr5:4535401-4539193 FORWARD
AT5G19820	2911	1628	32.6184	22.8735	0.512007	1.149e-30	4.2725e-29	Symbols: emb2734 | emb2734 (embryo defective 2734); binding / lyase | chr5:6695224-6701311 REVERSE
AT4G39800	2394	1285	62.3329	41.9522	0.571248	1.21062e-30	4.49364e-29	Symbols: MI-1-P SYNTHASE, MIPS1, ATMIPS1 | MIPS1 (MYO-INOSITOL-1-PHOSTPATE SYNTHASE 1); inositol-3-phosphate synthase | chr4:18469348-18471967 REVERSE
AT1G67700	5516	3427	208.469	162.401	0.360269	1.34486e-30	4.9831e-29	unknown protein | chr1:25374230-25376034 FORWARD
AT4G15700	460	119	62.7599	20.3577	1.62427	1.43943e-30	5.32413e-29	glutaredoxin family protein | chr4:8937393-8937892 FORWARD
AT3G11560	2644	1451	27.2169	18.7285	0.539268	1.46017e-30	5.39133e-29	LOCATED IN: chloroplast, chloroplast envelope; EXPRESSED IN: 22 plant structures; EXPRESSED DURING: 13 growth stages; CONTAINS InterPro DOMAIN/s: LETM1-like (InterPro:IPR011685); BEST Arabidopsis thaliana protein match is: unknown protein (TAIR:AT5G06220.1); Has 320 Blast hits to 313 proteins in 106 species: Archae - 0; Bacteria - 8; Metazoa - 121; Fungi - 108; Plants - 51; Viruses - 0; Other Euk…
AT2G24790	1958	2226	107.027	152.568	-0.51148	1.54831e-30	5.70669e-29	Symbols: COL3, ATCOL3 | COL3 (CONSTANS-LIKE 3); protein binding / transcription factor/ zinc ion binding | chr2:10566898-10568145 FORWARD
AT1G69870	2765	1532	44.974	31.2452	0.525456	1.61368e-30	5.93721e-29	proton-dependent oligopeptide transport (POT) family protein | chr1:26316027-26320220 FORWARD
AT2G44210	1245	1534	37.6799	58.2136	-0.627559	1.7871e-30	6.56377e-29	unknown protein | chr2:18280623-18282876 FORWARD
AT4G00490	1173	514	28.4562	15.6351	0.863956	1.94999e-30	7.14952e-29	Symbols: BAM2, BMY9 | BAM2 (BETA-AMYLASE 2); beta-amylase | chr4:222320-225131 FORWARD
AT4G04640	30103	21676	1350.13	1219	0.147403	2.11985e-30	7.75872e-29	Symbols: ATPC1 | ATPC1; enzyme regulator | chr4:2350498-2352018 REVERSE
AT2G06050	552	820	11.8081	21.9944	-0.897362	2.26397e-30	8.27177e-29	Symbols: OPR3 | OPR3 (OPDA-REDUCTASE 3); 12-oxophytodienoate reductase | chr2:2359115-2362180 REVERSE
AT1G62780	3116	1770	108.396	77.2056	0.489539	2.64531e-30	9.64825e-29	unknown protein | chr1:23249145-23251105 REVERSE
AT3G54830	587	184	12.7935	5.02836	1.34725	3.22981e-30	1.17596e-28	amino acid transporter family protein | chr3:20311901-20315030 REVERSE
AT4G29350	2616	2840	128.664	175.144	-0.444935	3.6911e-30	1.34159e-28	Symbols: PFN2, PRO2, PRF2 | PFN2 (PROFILIN 2); actin binding / protein binding | chr4:14450008-14451394 FORWARD
AT5G35735	2616	1438	79.4553	54.7649	0.536892	4.96011e-30	1.79971e-28	auxin-responsive family protein | chr5:13900752-13902997 REVERSE
AT5G48490	29	166	4.42573	31.7653	-2.84347	4.9922e-30	1.80823e-28	protease inhibitor/seed storage/lipid transfer protein (LTP) family protein | chr5:19647835-19648281 REVERSE
AT5G21100	430	683	10.6861	21.2829	-0.993955	5.03787e-30	1.82163e-28	L-ascorbate oxidase, putative | chr5:7168184-7170928 FORWARD
AT5G57560	801	301	47.3912	22.3301	1.08563	6.28237e-30	2.26771e-28	Symbols: TCH4, XTH22 | TCH4 (Touch 4); hydrolase, acting on glycosyl bonds / xyloglucan:xyloglucosyl transferase | chr5:23307130-23308282 REVERSE
AT2G40460	54	208	0.842189	4.06759	-2.27196	7.6026e-30	2.73955e-28	proton-dependent oligopeptide transport (POT) family protein | chr2:16896907-16901280 FORWARD
AT3G06070	221	437	17.3887	43.1137	-1.30999	8.02541e-30	2.88695e-28	unknown protein | chr3:1831057-1831923 REVERSE
AT4G35250	3690	2167	114.732	84.4841	0.441514	8.55048e-30	3.07056e-28	vestitone reductase-related | chr4:16771171-16773364 REVERSE
AT2G02130	1136	1418	121.847	190.709	-0.646301	9.92821e-30	3.55922e-28	Symbols: PDF2.3, LCR68 | LCR68 (LOW-MOLECULAR-WEIGHT CYSTEINE-RICH 68); peptidase inhibitor | chr2:539999-540634 FORWARD
AT3G52990	4124	2467	77.1185	57.8452	0.41488	1.00292e-29	3.58931e-28	pyruvate kinase, putative | chr3:19648861-19652508 FORWARD
AT4G27657	224	20	32.3059	3.61678	3.15902	1.19629e-29	4.27403e-28	unknown protein | chr4:13813044-13813516 FORWARD
AT1G79920	3252	1871	53.937	38.9106	0.471111	1.49171e-29	5.32044e-28	ATP binding | chr1:30058632-30062744 REVERSE
AT3G18290	1153	1433	12.071	18.8113	-0.640052	1.54006e-29	5.48355e-28	Symbols: EMB2454 | EMB2454 (embryo defective 2454); protein binding / zinc ion binding | chr3:6273995-6280510 FORWARD
AT3G08530	4570	2781	35.5598	27.1333	0.390184	1.91902e-29	6.82129e-28	clathrin heavy chain, putative | chr3:2586806-2595572 REVERSE
AT2G43010	656	924	17.0543	30.1204	-0.820604	1.93228e-29	6.8568e-28	Symbols: PIF4, SRL2 | PIF4 (phytochrome interacting factor 4); DNA binding / protein binding / transcription factor | chr2:17886427-17889050 FORWARD
AT4G00630	1993	1035	20.6528	13.4484	0.618904	1.9765e-29	7.00188e-28	Symbols: KEA2, ATKEA2 | KEA2; potassium ion transmembrane transporter/ potassium:hydrogen antiporter | chr4:261531-268050 REVERSE
AT2G38040	4024	2402	67.314	50.3824	0.417988	2.02059e-29	7.14601e-28	Symbols: CAC3 | CAC3; acetyl-CoA carboxylase | chr2:15917093-15921170 FORWARD
AT1G49760	2699	1500	51.0024	35.5416	0.521056	2.0851e-29	7.36173e-28	Symbols: PAB8, PABP8 | PAB8 (POLY(A) BINDING PROTEIN 8); RNA binding / translation initiation factor | chr1:18416480-18420047 FORWARD
AT5G54160	1044	444	30.0755	16.0381	0.907084	2.20087e-29	7.75744e-28	Symbols: ATOMT1, OMT1 | ATOMT1 (O-METHYLTRANSFERASE 1); caffeate O-methyltransferase/ myricetin 3-O-methyltransferase/ quercetin 3-O-methyltransferase | chr5:21981996-21984363 FORWARD'
AT3G44110	3417	1988	94.6401	69.0406	0.455006	3.54233e-29	1.24647e-27	Symbols: ATJ3, ATJ | ATJ3; protein binding | chr3:15868794-15871256 REVERSE
AT1G44000	612	875	25.3639	45.4706	-0.842158	3.6811e-29	1.29313e-27	unknown protein | chr1:16708068-16709713 REVERSE
AT1G21500	3380	3527	201.551	263.713	-0.387825	4.6636e-29	1.63554e-27	unknown protein | chr1:7529882-7531025 REVERSE
AT2G15960	497	750	89.2211	168.823	-0.920052	4.83512e-29	1.69286e-27	unknown protein | chr2:6947309-6947688 FORWARD
AT1G07135	955	394	88.9994	46.0403	0.950899	5.07775e-29	1.77484e-27	glycine-rich protein | chr1:2189928-2190659 REVERSE
AT5G42900	1540	750	48.7946	29.7968	0.711561	5.85908e-29	2.04454e-27	unknown protein | chr5:17197641-17199793 REVERSE
AT4G30110	64	220	1.00504	4.33197	-2.10777	5.92323e-29	2.06349e-27	Symbols: HMA2 | HMA2; cadmium-transporting ATPase | chr4:14720241-14724584 REVERSE
AT2G47390	5855	3694	91.3151	72.2389	0.338079	5.9908e-29	2.08357e-27	serine-type endopeptidase/ serine-type peptidase | chr2:19441992-19446365 REVERSE
AT2G42690	1372	1642	63.3677	95.0923	-0.58558	6.82348e-29	2.36924e-27	lipase, putative | chr2:17776241-17777717 REVERSE
AT1G06760	1053	1326	60.1112	94.9136	-0.658982	7.90353e-29	2.73972e-27	histone H1, putative | chr1:2076504-2077698 REVERSE
AT5G47640	1060	457	69.1304	37.3712	0.887391	8.05674e-29	2.78822e-27	Symbols: NF-YB2 | NF-YB2 (NUCLEAR FACTOR Y, SUBUNIT B2); transcription factor | chr5:19309227-19310272 FORWARD
AT5G02380	9169	6083	837.329	696.546	0.265575	8.35214e-29	2.88568e-27	Symbols: MT2B | MT2B (METALLOTHIONEIN 2B); copper ion binding | chr5:506498-507244 REVERSE
AT5G12470	2179	1163	52.8048	35.339	0.579409	1.05299e-28	3.63213e-27	unknown protein | chr5:4044622-4047436 REVERSE
AT4G15680	339	69	35.9094	9.16465	1.97021	1.08644e-28	3.74136e-27	glutaredoxin family protein | chr4:8931652-8932295 FORWARD
AT2G34620	215	423	13.154	32.4503	-1.30273	1.10897e-28	3.81269e-27	mitochondrial transcription termination factor-related / mTERF-related | chr2:14577174-14578288 FORWARD
AT3G22890	5620	5529	168.89	208.34	-0.302855	1.38998e-28	4.77098e-27	Symbols: APS1 | APS1 (ATP SULFURYLASE 1); sulfate adenylyltransferase (ATP) | chr3:8112723-8114992 FORWARD
AT1G20070	489	141	29.9446	10.8265	1.46773	1.79769e-28	6.16033e-27	unknown protein | chr1:6958010-6959123 REVERSE
AT5G59670	225	434	3.69053	8.92593	-1.27418	1.86545e-28	6.38209e-27	leucine-rich repeat protein kinase, putative | chr5:24041494-24045652 FORWARD
AT5G22300	534	164	13.3095	5.12533	1.37674	1.93693e-28	6.61584e-27	Symbols: NIT4 | NIT4 (NITRILASE 4); 3-cyanoalanine hydratase/ cyanoalanine nitrilase/ indole-3-acetonitrile nitrilase/ nitrilase/ nitrile hydratase | chr5:7379199-7381935 FORWARD
AT5G22300	534	164	13.3095	5.12533	1.37674	1.93693e-28	6.61584e-27	Symbols: NIT4 | NIT4 (NITRILASE 4); 3-cyanoalanine hydratase/ cyanoalanine nitrilase/ indole-3-acetonitrile nitrilase/ nitrilase/ nitrile hydratase | chr5:7379199-7381935 FORWARD
AT5G21430	2763	1554	135.018	95.2179	0.503842	2.09973e-28	7.16025e-27	DNAJ heat shock N-terminal domain-containing protein | chr5:7222226-7223621 FORWARD
AT5G59540	1820	933	81.7889	52.573	0.637583	2.30259e-28	7.83927e-27	oxidoreductase, 2OG-Fe(II) oxygenase family protein | chr5:23996079-23997590 REVERSE
AT1G03475	4495	4521	141.896	178.95	-0.334728	2.81973e-28	9.58433e-27	Symbols: LIN2, HEMF1, ATCPO-I | LIN2 (LESION INITIATION 2); coproporphyrinogen oxidase | chr1:869051-871211 REVERSE
AT2G47940	4290	2603	68.6011	52.1923	0.394396	2.92838e-28	9.93752e-27	Symbols: DEGP2 | DEGP2; serine-type endopeptidase/ serine-type peptidase | chr2:19617986-19622232 REVERSE
AT1G35710	1660	1913	30.2621	43.7284	-0.53106	3.11443e-28	1.05518e-26	leucine-rich repeat transmembrane protein kinase, putative | chr1:13220940-13224681 FORWARD
AT3G05910	429	669	8.8602	17.3249	-0.967436	3.23115e-28	1.09296e-26	pectinacetylesterase, putative | chr3:1764294-1767575 REVERSE
AT4G23430	938	389	24.3023	12.6372	0.943411	3.42796e-28	1.15767e-26	short-chain dehydrogenase/reductase (SDR) family protein | chr4:12229026-12231658 FORWARD
AT1G78140	1511	738	47.1099	28.8511	0.707404	3.55808e-28	1.19968e-26	methyltransferase-related | chr1:29401759-29403946 REVERSE
AT5G35490	85	248	7.92141	28.9797	-1.87121	3.69408e-28	1.24353e-26	Symbols: ATMRU1, MRU1 | unknown protein | chr5:13689817-13690548 FORWARD
AT1G25230	125	304	4.4505	13.5716	-1.60855	3.9538e-28	1.32883e-26	purple acid phosphatase family protein | chr1:8840402-8842317 REVERSE
AT1G31812	2896	3068	148.539	197.313	-0.409643	4.66419e-28	1.56508e-26	Symbols: ACBP6, ACBP | ACBP6 (acyl-CoA-binding protein 6); acyl-CoA binding / phosphatidylcholine binding | chr1:11410875-11412204 REVERSE
AT2G30760	30	160	0.834633	5.58152	-2.74144	4.70758e-28	1.57711e-26	unknown protein | chr2:13105770-13108221 REVERSE
AT3G47160	407	643	13.0288	25.8096	-0.986197	5.2146e-28	1.74419e-26	protein binding / zinc ion binding | chr3:17359988-17362118 REVERSE
AT4G02920	2833	3008	82.6249	110.002	-0.412881	6.34801e-28	2.11991e-26	unknown protein | chr4:1292523-1294861 FORWARD
AT2G01110	3815	2278	132.106	98.91	0.417508	6.39042e-28	2.13068e-26	Symbols: APG2, UNE3, PGA2, TATC | APG2 (ALBINO AND PALE GREEN 2); proton motive force dependent protein transmembrane transporter | chr2:83260-85229 REVERSE
AT5G47910	555	804	8.19671	14.8888	-0.861114	6.69799e-28	2.22969e-26	Symbols: RBOHD, ATRBOHD | RBOHD (RESPIRATORY BURST OXIDASE HOMOLOGUE D); NAD(P)H oxidase | chr5:19397443-19402061 FORWARD
AT3G14990	2063	1095	56.7927	37.7977	0.587406	6.9061e-28	2.29532e-26	4-methyl-5(b-hydroxyethyl)-thiazole monophosphate biosynthesis protein, putative | chr3:5047400-5049877 FORWARD
AT4G25450	1186	539	18.9165	10.7796	0.811341	7.04322e-28	2.33719e-26	Symbols: ATNAP8, NAP8 | ATNAP8; ATPase, coupled to transmembrane movement of substances / transporter | chr4:13009733-13013971 REVERSE
AT2G34660	1416	681	9.56772	5.76966	0.729688	7.45613e-28	2.4703e-26	Symbols: ATMRP2, EST4, MRP2 | ATMRP2 (ARABIDOPSIS THALIANA MULTIDRUG RESISTANCE-ASSOCIATED PROTEIN 2); ATPase, coupled to transmembrane movement of substances | chr2:14602700-14612565 FORWARD
AT2G48060	1231	567	7.35208	4.24613	0.792004	8.41963e-28	2.78512e-26	unknown protein | chr2:19651196-19662617 REVERSE
AT2G14610	546	173	49.0087	19.4709	1.33172	9.02955e-28	2.98217e-26	Symbols: PR1, PR 1, ATPR1 | PR1 (PATHOGENESIS-RELATED GENE 1) | chr2:6241704-6242463 REVERSE
AT4G18280	449	124	41.5035	14.372	1.52997	1.05309e-27	3.47254e-26	glycine-rich cell wall protein-related | chr4:10103996-10104733 FORWARD
AT4G34881	1337	633	103.175	61.2497	0.752315	1.05347e-27	3.46835e-26	unknown protein | chr4:16617623-16618506 FORWARD
AT2G22170	179	372	12.6015	32.8376	-1.38175	1.24731e-27	4.10009e-26	lipid-associated family protein | chr2:9426849-9427817 REVERSE
AT1G03060	1112	497	5.26095	2.94832	0.835432	1.83926e-27	6.03647e-26	WD-40 repeat family protein / beige-related | chr1:712473-726891 REVERSE
AT1G65800	1562	1809	29.6399	43.042	-0.538205	2.09678e-27	6.87088e-26	Symbols: ARK2 | ARK2 (A. THALIANA RECEPTOR KINASE 2); kinase/ protein kinase/ transmembrane receptor protein serine/threonine kinase | chr1:24473121-24476715 FORWARD
AT3G15730	5750	3646	114.559	91.0827	0.330841	2.13789e-27	6.99466e-26	Symbols: PLDALPHA1, PLD | PLDALPHA1 (PHOSPHOLIPASE D ALPHA 1); phospholipase D | chr3:5330322-5333745 FORWARD
AT5G23820	224	426	8.71687	20.7865	-1.25376	2.63566e-27	8.60984e-26	MD-2-related lipid recognition domain-containing protein / ML domain-containing protein | chr5:8031268-8033020 FORWARD
AT5G38410	158906	131969	8713.94	9074.12	-0.0584322	2.95189e-27	9.62784e-26	ribulose bisphosphate carboxylase small chain 3B / RuBisCO small subunit 3B (RBCS-3B) (ATS3B) | chr5:15377173-15378416 REVERSE
AT1G31540	462	698	5.94425	11.2608	-0.921741	3.26444e-27	1.06307e-25	disease resistance protein (TIR-NBS-LRR class), putative | chr1:11288452-11293753 REVERSE
AT5G45650	442	676	5.54469	10.6331	-0.939384	3.31828e-27	1.07893e-25	subtilase family protein | chr5:18513431-18518868 REVERSE
AT1G26920	266	475	20.4575	45.806	-1.16291	4.47856e-27	1.45394e-25	unknown protein | chr1:9329512-9330398 FORWARD
AT3G21250	895	371	10.0204	5.20829	0.944061	5.36525e-27	1.7391e-25	Symbols: ATMRP6, MRP6 | ATMRP6; ATPase, coupled to transmembrane movement of substances | chr3:7457433-7462734 REVERSE
AT2G39250	642	228	20.0162	8.91334	1.16713	6.07335e-27	1.96559e-25	Symbols: SNZ | SNZ (SCHNARCHZAPFEN); DNA binding / transcription factor | chr2:16388886-16391073 REVERSE
AT5G48960	463	697	7.85296	14.8232	-0.916553	6.20446e-27	2.00493e-25	5 nucleotidase family protein | chr5:19849543-19853564 FORWARD'
AT5G38660	3617	2155	52.6551	39.3367	0.420699	6.63351e-27	2.14028e-25	Symbols: APE1 | APE1 (ACCLIMATION OF PHOTOSYNTHESIS TO ENVIRONMENT) | chr5:15473109-15475552 REVERSE
AT2G37770	190	14	6.1167	0.565132	3.43609	8.96844e-27	2.88919e-25	aldo/keto reductase family protein | chr2:15834867-15836881 FORWARD
AT4G30720	1394	676	26.3129	15.9997	0.717729	9.96873e-27	3.20651e-25	electron carrier/ oxidoreductase | chr4:14971906-14975519 REVERSE
AT2G30520	421	649	10.0453	19.4171	-0.950806	1.10848e-26	3.56004e-25	Symbols: RPT2 | RPT2 (ROOT PHOTOTROPISM 2); protein binding | chr2:13002742-13005600 REVERSE
AT1G21550	439	123	38.592	13.558	1.50916	1.19675e-26	3.83765e-25	calcium-binding protein, putative | chr1:7553101-7553876 REVERSE
AT3G22740	79	232	1.89027	6.96055	-1.88061	1.35448e-26	4.33682e-25	Symbols: HMT3 | HMT3; homocysteine S-methyltransferase | chr3:8032959-8035809 REVERSE
AT4G15690	412	110	46.9992	15.7342	1.57873	1.42748e-26	4.56359e-25	glutaredoxin family protein | chr4:8934324-8934921 FORWARD
AT4G18810	2263	1240	42.1677	28.9718	0.54149	1.4397e-26	4.59565e-25	binding / catalytic/ transcription repressor | chr4:10322438-10325770 REVERSE
AT2G47240	1291	613	16.6986	9.94199	0.748124	1.44531e-26	4.60655e-25	Symbols: CER8, LACS1 | long-chain-fatty-acid--CoA ligase family protein / long-chain acyl-CoA synthetase family protein | chr2:19392558-19397831 FORWARD
AT1G76810	2275	1248	27.7927	19.1171	0.539842	1.45067e-26	4.61662e-25	eukaryotic translation initiation factor 2 family protein / eIF-2 family protein | chr1:28831003-28836586 REVERSE
AT3G07540	223	420	5.01565	11.8448	-1.23975	1.67915e-26	5.33562e-25	formin homology 2 domain-containing protein / FH2 domain-containing protein | chr3:2404509-2407541 REVERSE
AT4G12980	233	432	9.30599	21.6346	-1.21711	1.73312e-26	5.49878e-25	auxin-responsive protein, putative | chr4:7589395-7591102 REVERSE
AT3G11130	4512	2785	31.5365	24.4078	0.369683	1.75325e-26	5.55424e-25	clathrin heavy chain, putative | chr3:3482149-3491908 REVERSE
AT4G31570	834	339	6.05441	3.08577	0.972356	2.08713e-26	6.602e-25	unknown protein | chr4:15297046-15306036 FORWARD
AT5G08740	1128	514	26.3254	15.0414	0.80752	2.14788e-26	6.78393e-25	Symbols: NDC1 | NDC1 (NAD(P)H dehydrogenase C1); NADH dehydrogenase | chr5:2848506-2851428 REVERSE
AT5G55660	1311	627	18.3943	11.0308	0.737723	2.3278e-26	7.34113e-25	LOCATED IN: mitochondrion; EXPRESSED IN: 24 plant structures; EXPRESSED DURING: 13 growth stages; CONTAINS InterPro DOMAIN/s: DEK, C-terminal (InterPro:IPR014876); BEST Arabidopsis thaliana protein match is: unknown protein (TAIR:AT4G26630.2); Has 348612 Blast hits to 121147 proteins in 2910 species: Archae - 1231; Bacteria - 38190; Metazoa - 148268; Fungi - 42547; Plants - 15024; Viruses - 2447;…
AT2G26500	16831	11817	1327.36	1168.54	0.18385	2.57191e-26	8.09881e-25	cytochrome b6f complex subunit (petM), putative | chr2:11270218-11270874 FORWARD
AT5G37600	2668	2831	72.6272	96.6299	-0.41196	2.85223e-26	8.96805e-25	Symbols: ATGSR1, GLN1;1, GSR 1 | ATGSR1; copper ion binding / glutamate-ammonia ligase | chr5:14933336-14935841 REVERSE
AT2G21640	8	110	0.467642	8.06259	-4.10777	3.35895e-26	1.05455e-24	Encodes a protein of unknown function that is a marker for oxidative stress response. | chr2:9254459-9255625 FORWARD
AT4G34870	2935	3074	202.855	266.403	-0.393164	3.76024e-26	1.17877e-24	Symbols: ROC5, ATCYP1 | ROC5 (ROTAMASE CYCLOPHILIN 5); peptidyl-prolyl cis-trans isomerase | chr4:16614327-16615313 FORWARD
AT1G44800	0	91	1e-05	2.60416	-17.9905	3.83372e-26	1.20001e-24	nodulin MtN21 family protein | chr1:16914009-16916997 REVERSE
AT5G13490	132	303	4.16498	11.9878	-1.52519	4.21989e-26	1.31892e-24	Symbols: AAC2 | AAC2 (ADP/ATP carrier 2); ATP:ADP antiporter/ binding | chr5:4335467-4337628 FORWARD
AT4G39080	5475	3474	66.0109	52.5194	0.329855	5.01312e-26	1.56451e-24	Symbols: VHA-A3 | VHA-A3 (VACUOLAR PROTON ATPASE A3); ATPase | chr4:18209399-18215056 FORWARD
AT3G09200	6753	4390	227.492	185.435	0.294901	5.07658e-26	1.58196e-24	60S acidic ribosomal protein P0 (RPP0B) | chr3:2823090-2825114 REVERSE
AT5G57990	1416	696	23.6118	14.5523	0.698255	5.94794e-26	1.85075e-24	Symbols: UBP23 | UBP23 (UBIQUITIN-SPECIFIC PROTEASE 23); ubiquitin thiolesterase/ ubiquitin-specific protease | chr5:23470014-23474104 REVERSE
AT3G49220	896	1140	15.04	23.9941	-0.673869	5.97501e-26	1.85641e-24	pectinesterase family protein | chr3:18249776-18253839 FORWARD
AT4G11420	2546	1436	34.9459	24.7144	0.49977	6.11791e-26	1.898e-24	Symbols: EIF3A, ATEIF3A-1, EIF3A-1, ATTIF3A1, TIF3A1 | EIF3A (EUKARYOTIC TRANSLATION INITIATION FACTOR 3A); translation initiation factor | chr4:6947476-6952445 REVERSE
AT4G16770	93	249	2.28209	7.66139	-1.74725	6.18138e-26	1.91486e-24	iron ion binding / oxidoreductase/ oxidoreductase, acting on paired donors, with incorporation or reduction of molecular oxygen, 2-oxoglutarate as one donor, and incorporation of one atom each of oxygen into both donors | chr4:9434393-9437168 REVERSE
AT3G62410	12159	8349	1331.39	1146.3	0.215942	6.30104e-26	1.94905e-24	Symbols: CP12-2, CP12 | CP12-2; protein binding | chr3:23090944-23091566 FORWARD
AT3G14620	1094	1337	34.471	52.8234	-0.615794	6.37526e-26	1.9691e-24	Symbols: CYP72A8 | CYP72A8; electron carrier/ heme binding / iron ion binding / monooxygenase/ oxygen binding | chr3:4914914-4917078 FORWARD
AT5G36220	106	267	3.08491	9.74331	-1.65918	6.49271e-26	2.00243e-24	Symbols: CYP81D1, CYP91A1 | CYP81D1 (CYTOCHROME P450 81D1); electron carrier/ heme binding / iron ion binding / monooxygenase/ oxygen binding | chr5:14253690-14256033 REVERSE
AT5G19150	2038	2241	26.9955	37.221	-0.463395	6.79693e-26	2.09317e-24	carbohydrate kinase family | chr5:6426071-6428467 REVERSE
AT4G25170	941	405	32.0003	17.2694	0.889866	7.25222e-26	2.23011e-24	FUNCTIONS IN: molecular_function unknown; INVOLVED IN: biological_process unknown; EXPRESSED IN: 23 plant structures; EXPRESSED DURING: 13 growth stages; CONTAINS InterPro DOMAIN/s: Uncharacterised conserved protein UCP012943 (InterPro:IPR016606); BEST Arabidopsis thaliana protein match is: unknown protein (TAIR:AT5G61490.1). | chr4:12909575-12911580 FORWARD
AT1G51090	488	151	32.8304	12.7377	1.36593	7.66488e-26	2.35356e-24	heavy-metal-associated domain-containing protein | chr1:18932937-18933950 FORWARD
AT2G24762	87	240	7.49357	25.9202	-1.79035	7.81996e-26	2.39766e-24	Symbols: AtGDU4 | AtGDU4 (Arabidopsis thaliana GLUTAMINE DUMPER 4) | chr2:10559384-10560175 FORWARD
AT3G14310	6726	6442	142.582	171.233	-0.264167	8.04748e-26	2.46382e-24	Symbols: ATPME3 | ATPME3; pectinesterase | chr3:4771902-4775119 REVERSE
AT4G14270	591	825	42.6629	74.675	-0.807643	8.90003e-26	2.72087e-24	Protein containing PAM2 motif which mediates interaction with the PABC domain of polyadenyl binding proteins. | chr4:8218378-8219229 FORWARD
AT2G36570	95	251	2.66474	8.82801	-1.72809	9.12071e-26	2.78427e-24	leucine-rich repeat transmembrane protein kinase, putative | chr2:15335496-15337927 FORWARD
AT1G62660	172	352	2.89856	7.43798	-1.35957	1.25506e-25	3.82575e-24	beta-fructosidase (BFRUCT3) / beta-fructofuranosidase / invertase, vacuolar | chr1:23199718-23203765 FORWARD
AT1G76110	544	774	14.5816	26.0139	-0.835133	1.26981e-25	3.86509e-24	high mobility group (HMG1/2) family protein / ARID/BRIGHT DNA-binding domain-containing protein | chr1:28555042-28557586 REVERSE
AT1G28290	49	182	1.78847	8.32942	-2.21949	1.27015e-25	3.86051e-24	Symbols: AGP31 | AGP31 (arabinogalactan-protein 31) | chr1:9889125-9890993 REVERSE
AT2G15970	4712	2941	279.028	218.371	0.353626	1.56717e-25	4.7564e-24	Symbols: COR413-PM1, WCOR413, WCOR413-LIKE, ATCOR413-PM1, FL3-5A3 | COR413-PM1 | chr2:6950088-6951192 FORWARD
AT4G29590	1448	720	50.8121	31.6803	0.681586	1.72032e-25	5.21366e-24	methyltransferase | chr4:14512549-14514492 REVERSE
AT1G06670	792	320	7.52481	3.81222	0.981022	1.72957e-25	5.23413e-24	Symbols: NIH | NIH (NUCLEAR DEIH-BOXHELICASE); DNA binding / DNA helicase | chr1:2040433-2047612 FORWARD
AT2G41475	153	327	7.74852	20.765	-1.42217	1.79906e-25	5.4366e-24	FUNCTIONS IN: molecular_function unknown; INVOLVED IN: biological_process unknown; LOCATED IN: endomembrane system; CONTAINS InterPro DOMAIN/s: Lipase/lipooxygenase, PLAT/LH2 (InterPro:IPR008976), Embryo-specific 3 (InterPro:IPR010417); BEST Arabidopsis thaliana protein match is: embryo-specific protein-related (TAIR:AT5G62200.1); Has 60 Blast hits to 60 proteins in 11 species: Archae - 0; Bacter…
AT5G35480	162	338	31.1302	81.4406	-1.38744	2.20461e-25	6.65254e-24	unknown protein | chr5:13689204-13689558 REVERSE
AT1G75500	1311	1543	35.0717	51.7581	-0.561477	2.29401e-25	6.91236e-24	nodulin MtN21 family protein | chr1:28337785-28340241 REVERSE
AT3G28180	1035	1272	20.6992	31.8976	-0.623874	2.76678e-25	8.32496e-24	Symbols: ATCSLC04, CSLC04, ATCSLC4, CSLC4 | ATCSLC04 (CELLULOSE-SYNTHASE LIKE C4); cellulose synthase/ transferase, transferring glycosyl groups | chr3:10505829-10509239 FORWARD
AT3G61430	860	1097	28.9427	46.292	-0.677562	2.94454e-25	8.84713e-24	Symbols: PIP1A, ATPIP1, PIP1, PIP1;1 | PIP1A (PLASMA MEMBRANE INTRINSIC PROTEIN 1A); water channel | chr3:22733474-22735335 FORWARD
AT2G23910	412	115	12.5977	4.40911	1.5146	3.25642e-25	9.7702e-24	cinnamoyl-CoA reductase-related | chr2:10177834-10180064 FORWARD
AT2G43590	538	180	25.54	10.7144	1.2532	3.37236e-25	1.01036e-23	chitinase, putative | chr2:18081331-18082767 REVERSE
AT4G35800	1909	1021	17.4287	11.688	0.576428	3.98697e-25	1.19279e-23	Symbols: NRPB1, RPB1, RNA_POL_II_LSRNA_POL_II_LS, RNA_POL_II_LS | NRPB1 (RNA POLYMERASE II LARGE SUBUNIT); DNA binding / DNA-directed RNA polymerase | chr4:16960657-16967892 REVERSE
AT1G53230	2006	1085	70.6109	47.8882	0.56022	4.16792e-25	1.24515e-23	Symbols: TCP3 | TCP3; transcription factor | chr1:19849788-19851725 REVERSE
AT1G64790	2342	1309	8.67581	6.08024	0.512869	4.73239e-25	1.41177e-23	binding | chr1:24064937-24082027 REVERSE
AT2G22970	173	350	3.21044	8.14414	-1.34299	4.75827e-25	1.41748e-23	Symbols: SCPL11 | serine carboxypeptidase S10 family protein | chr2:9774853-9778512 FORWARD
AT2G35260	2668	2812	74.7756	98.8206	-0.402245	4.8895e-25	1.45451e-23	unknown protein | chr2:14849536-14851969 FORWARD
AT5G23060	4059	4070	142.289	178.898	-0.330312	5.09635e-25	1.51389e-23	Symbols: CaS | CaS (Calcium sensing receptor) | chr5:7736590-7738535 REVERSE
AT1G21250	2703	2842	64.7442	85.3566	-0.398752	6.6406e-25	1.96983e-23	Symbols: WAK1, PRO25 | WAK1 (CELL WALL-ASSOCIATED KINASE); kinase | chr1:7439266-7442113 FORWARD
AT5G13930	580	204	25.0894	11.065	1.18108	6.74009e-25	1.99651e-23	Symbols: CHS, TT4, ATCHS | TT4 (TRANSPARENT TESTA 4); naringenin-chalcone synthase | chr5:4488688-4490264 FORWARD
AT2G18300	817	1050	24.2531	39.0834	-0.688388	6.92525e-25	2.04847e-23	basic helix-loop-helix (bHLH) family protein | chr2:7952667-7954567 REVERSE
AT3G25410	1067	488	33.8234	19.3968	0.802201	8.60107e-25	2.54059e-23	bile acid:sodium symporter family protein | chr3:9214339-9216490 REVERSE
AT5G02230	67	206	1.79238	6.91003	-1.94682	8.79232e-25	2.59343e-23	haloacid dehalogenase-like hydrolase family protein | chr5:448105-450654 FORWARD
AT1G29660	2019	2207	71.4371	97.9147	-0.454852	1.02615e-24	3.02253e-23	GDSL-motif lipase/hydrolase family protein | chr1:10371839-10373766 FORWARD
AT5G19400	1550	792	21.0925	13.5139	0.642289	1.11338e-24	3.27488e-23	Symbols: SMG7 | SMG7 | chr5:6540003-6545015 FORWARD
AT1G69730	330	533	8.31304	16.8357	-1.01808	1.17927e-24	3.46381e-23	protein kinase family protein | chr1:26228632-26231339 REVERSE
AT3G55630	2048	1118	49.4721	33.8633	0.546889	1.35495e-24	3.97426e-23	Symbols: ATDFD | ATDFD (A. THALIANA DHFS-FPGS HOMOLOG D); tetrahydrofolylpolyglutamate synthase | chr3:20636669-20639492 FORWARD
AT3G16520	554	776	15.5269	27.2706	-0.812577	1.4138e-24	4.14109e-23	Symbols: UGT88A1 | UDP-glucoronosyl/UDP-glucosyl transferase family protein | chr3:5619128-5620873 REVERSE
AT4G13575	133	296	6.54611	18.2676	-1.48058	1.62177e-24	4.74363e-23	unknown protein | chr4:7892320-7893705 REVERSE
AT3G19030	479	152	73.2648	29.1515	1.32955	1.73124e-24	5.05676e-23	unknown protein | chr3:6563979-6564424 REVERSE
AT3G29240	1185	1410	54.0358	80.6196	-0.577215	1.98615e-24	5.79326e-23	unknown protein | chr3:11191491-11192986 FORWARD
AT3G54460	410	620	5.22591	9.90897	-0.923051	2.15285e-24	6.27076e-23	SNF2 domain-containing protein / helicase domain-containing protein / F-box family protein | chr3:20161942-20167293 REVERSE
AT4G30530	1995	2179	69.4001	95.0457	-0.453684	2.59102e-24	7.53661e-23	defense-related protein, putative | chr4:14920534-14922494 FORWARD
AT3G27820	3304	1974	76.5851	57.3733	0.416685	2.60559e-24	7.56849e-23	Symbols: ATMDAR4, MDAR4 | MDAR4 (MONODEHYDROASCORBATE REDUCTASE 4); monodehydroascorbate reductase (NADH) | chr3:10315114-10318056 FORWARD
AT1G31330	52992	45110	2977.74	3178.39	-0.0940794	3.02281e-24	8.76825e-23	Symbols: PSAF | PSAF (photosystem I subunit F) | chr1:11214824-11216037 REVERSE
AT1G31550	152	319	5.58978	14.7096	-1.39589	3.05009e-24	8.83516e-23	GDSL-motif lipase, putative | chr1:11295525-11297379 REVERSE
AT3G06500	1329	655	24.9961	15.4471	0.694367	3.11031e-24	8.99715e-23	beta-fructofuranosidase, putative / invertase, putative / saccharase, putative / beta-fructosidase, putative | chr3:2012079-2015705 FORWARD
AT2G16500	2249	1256	56.4462	39.5269	0.514041	3.27995e-24	9.47481e-23	Symbols: ADC1, ARGDC1, ARGDC, SPE1 | ADC1 (ARGININE DECARBOXYLASE 1); arginine decarboxylase | chr2:7150622-7153339 REVERSE
AT2G36145	1822	973	127.61	85.4489	0.578604	3.35213e-24	9.66999e-23	unknown protein | chr2:15168541-15169514 FORWARD
AT5G06220	2192	1218	26.2016	18.2554	0.521327	3.36747e-24	9.7009e-23	FUNCTIONS IN: molecular_function unknown; INVOLVED IN: biological_process unknown; LOCATED IN: cellular_component unknown; CONTAINS InterPro DOMAIN/s: LETM1-like (InterPro:IPR011685); BEST Arabidopsis thaliana protein match is: unknown protein (TAIR:AT3G11560.4); Has 275 Blast hits to 270 proteins in 95 species: Archae - 0; Bacteria - 6; Metazoa - 69; Fungi - 113; Plants - 51; Viruses - 0; Other …
AT3G13920	6338	4127	159.72	130.406	0.292528	3.57038e-24	1.02713e-22	Symbols: EIF4A1, RH4, TIF4A1 | EIF4A1 (EUKARYOTIC TRANSLATION INITIATION FACTOR 4A1); ATP-dependent helicase/ translation initiation factor | chr3:4592256-4594962 REVERSE
AT1G01720	412	119	18.8628	6.83146	1.46528	3.65351e-24	1.04961e-22	Symbols: ATAF1, ANAC002 | ATAF1; transcription activator/ transcription factor | chr1:268330-269819 FORWARD
AT4G15540	454	666	15.5632	28.6269	-0.879236	3.71199e-24	1.06495e-22	FUNCTIONS IN: molecular_function unknown; INVOLVED IN: biological_process unknown; LOCATED IN: cellular_component unknown; BEST Arabidopsis thaliana protein match is: nodulin-related (TAIR:AT5G40230.1); Has 1698 Blast hits to 1688 proteins in 326 species: Archae - 14; Bacteria - 809; Metazoa - 6; Fungi - 0; Plants - 633; Viruses - 0; Other Eukaryotes - 236 (source: NCBI BLink). | chr4:8873355-887…
AT1G23020	87	232	1.7148	5.73376	-1.74144	3.71654e-24	1.0648e-22	Symbols: ATFRO3, FRO3 | FRO3; ferric-chelate reductase | chr1:8150086-8153357 REVERSE
AT5G59680	26	137	0.442307	2.92233	-2.724	4.57991e-24	1.31037e-22	leucine-rich repeat protein kinase, putative | chr5:24046792-24050801 FORWARD
AT1G21680	6417	4187	187.474	153.38	0.289575	5.0575e-24	1.44504e-22	FUNCTIONS IN: molecular_function unknown; INVOLVED IN: biological_process unknown; LOCATED IN: plasma membrane, vacuole, plant-type cell wall; EXPRESSED IN: 25 plant structures; EXPRESSED DURING: 13 growth stages; CONTAINS InterPro DOMAIN/s: WD40-like Beta Propeller (InterPro:IPR011659), Six-bladed beta-propeller, TolB-like (InterPro:IPR011042); BEST Arabidopsis thaliana protein match is: unknown…
AT1G13080	38	157	1.46043	7.56579	-2.3731	6.28758e-24	1.79406e-22	Symbols: CYP71B2 | CYP71B2 (CYTOCHROME P450 71B2); electron carrier/ heme binding / iron ion binding / monooxygenase/ oxygen binding | chr1:4459187-4460940 FORWARD
AT1G78070	670	259	11.5069	5.57755	1.0448	6.61319e-24	1.8844e-22	FUNCTIONS IN: molecular_function unknown; INVOLVED IN: biological_process unknown; LOCATED IN: CUL4 RING ubiquitin ligase complex; EXPRESSED IN: 23 plant structures; EXPRESSED DURING: 13 growth stages; CONTAINS InterPro DOMAIN/s: WD40 repeat-like (InterPro:IPR011046), WD40 repeat, region (InterPro:IPR017986), WD40/YVTN repeat-like (InterPro:IPR015943), WD40 repeat (InterPro:IPR001680); BEST Arabi…
AT5G24150	642	862	14.055	23.6626	-0.751522	6.81625e-24	1.93962e-22	Symbols: SQP1, SQE5 | SQP1; squalene monooxygenase | chr5:8172332-8175431 REVERSE
AT4G08390	2644	1527	70.6766	51.1813	0.465615	7.61926e-24	2.16519e-22	Symbols: SAPX | SAPX (STROMAL ASCORBATE PEROXIDASE); L-ascorbate peroxidase | chr4:5314905-5317456 FORWARD
AT1G63940	2612	1507	45.5247	32.9341	0.467069	1.06452e-23	3.02098e-22	Symbols: MDAR6 | monodehydroascorbate reductase, putative | chr1:23729979-23733892 FORWARD
AT3G50370	2095	1159	17.2436	11.9615	0.527664	1.14242e-23	3.23769e-22	unknown protein | chr3:18676059-18684346 REVERSE
AT2G45960	5954	5716	240.62	289.649	-0.267554	1.27336e-23	3.60391e-22	Symbols: PIP1B, TMP-A, ATHH2, PIP1;2 | PIP1B (NAMED PLASMA MEMBRANE INTRINSIC PROTEIN 1B); water channel | chr2:18910295-18911982 FORWARD
AT4G33090	2770	1617	40.0683	29.3285	0.450159	1.60813e-23	4.54526e-22	Symbols: APM1, ATAPM1 | APM1 (AMINOPEPTIDASE M1); aminopeptidase | chr4:15965741-15970456 REVERSE
AT1G65370	73	209	2.96951	10.6602	-1.84394	1.61434e-23	4.55666e-22	meprin and TRAF homology domain-containing protein / MATH domain-containing protein | chr1:24284469-24286145 REVERSE
AT3G26170	156	320	5.94852	15.3	-1.36293	1.64901e-23	4.64827e-22	Symbols: CYP71B19 | CYP71B19; electron carrier/ heme binding / iron ion binding / monooxygenase/ oxygen binding | chr3:9573360-9575148 REVERSE
AT2G24940	1012	1230	24.317	37.0589	-0.607855	1.87128e-23	5.26772e-22	Symbols: AtMAPR2 | AtMAPR2 (Arabidopsis thaliana membrane-associated progesterone binding protein 2); heme binding | chr2:10609394-10612232 FORWARD
AT1G45145	116	268	5.69705	16.5038	-1.53451	1.93237e-23	5.43238e-22	Symbols: ATTRX5, ATH5, LIV1 | ATTRX5; oxidoreductase, acting on sulfur group of donors, disulfide as acceptor | chr1:17074942-17076330 REVERSE
AT3G22380	3139	1872	32.4151	24.2393	0.419318	2.00172e-23	5.61983e-22	Symbols: TIC | TIC (TIME FOR COFFEE) | chr3:7912905-7919510 FORWARD
AT5G62350	2570	2696	187.106	246.112	-0.395459	2.30009e-23	6.44886e-22	invertase/pectin methylesterase inhibitor family protein / DC 1.2 homolog (FL5-2I22) | chr5:25037426-25038362 FORWARD
AT3G14270	1160	556	10.5061	6.31419	0.734562	2.43785e-23	6.82599e-22	phosphatidylinositol-4-phosphate 5-kinase family protein | chr3:4753925-4761456 FORWARD
AT4G09000	5506	3545	165.319	133.463	0.308812	2.59894e-23	7.26734e-22	Symbols: GRF1, GF14 CHI | 14-3-3-like protein GF14 chi / general regulatory factor 1 (GRF1) | chr4:5775210-5777481 FORWARD
AT2G41410	689	905	40.6238	66.9065	-0.719821	2.64149e-23	7.37648e-22	calmodulin, putative | chr2:17261728-17262884 REVERSE
AT1G12240	1209	1420	20.6548	30.4188	-0.558484	2.95993e-23	8.25475e-22	Symbols: ATBETAFRUCT4, VAC-INV | ATBETAFRUCT4; beta-fructofuranosidase/ hydrolase, hydrolyzing O-glycosyl compounds | chr1:4153652-4157644 FORWARD
AT1G05560	1313	653	54.2844	33.8518	0.681305	3.05693e-23	8.51395e-22	Symbols: UGT1, UGT75B1 | UGT75B1 (UDP-GLUCOSYLTRANSFERASE 75B1); UDP-glucose:4-aminobenzoate acylglucosyltransferase/ UDP-glucosyltransferase/ UDP-glycosyltransferase/ abscisic acid glucosyltransferase/ transferase, transferring glycosyl groups | chr1:1645498-1647147 REVERSE
AT2G14247	2	85	0.279579	14.8988	-5.7358	3.95909e-23	1.10119e-21	Expressed protein | chr2:6034348-6034835 FORWARD
AT4G37925	1351	1555	92.8113	133.947	-0.529294	4.14213e-23	1.15058e-21	Symbols: NDH-M | NDH-M (subunit NDH-M of NAD(P)H:plastoquinone dehydrogenase complex) | chr4:17830562-17831554 REVERSE
AT5G19540	3577	2181	111.523	85.2631	0.387354	4.2341e-23	1.17457e-21	unknown protein | chr5:6595702-6597889 FORWARD
AT4G20360	32892	24119	1276.34	1173.53	0.121161	4.38445e-23	1.21467e-21	Symbols: ATRAB8D, ATRABE1B | ATRABE1B (ARABIDOPSIS RAB GTPASE HOMOLOG E1B); GTP binding / GTPase/ translation elongation factor | chr4:10989952-10991709 FORWARD
AT1G23080	1590	1782	36.2276	50.9107	-0.490877	4.48191e-23	1.24003e-21	Symbols: PIN7, ATPIN7 | PIN7 (PIN-FORMED 7); auxin efflux transmembrane transporter/ auxin:hydrogen symporter/ transporter | chr1:8180577-8183570 REVERSE
AT1G74640	1736	928	58.8887	39.472	0.577164	4.89695e-23	1.35308e-21	unknown protein | chr1:28032763-28034773 FORWARD
AT4G24972	596	222	16.4539	7.68481	1.09835	4.94796e-23	1.36538e-21	Symbols: TPD1 | TPD1 (TAPETUM DETERMINANT 1) | chr4:12837353-12839823 FORWARD
AT1G10360	732	946	38.6494	62.6299	-0.696403	5.26036e-23	1.44968e-21	Symbols: ATGSTU18, GST29 | ATGSTU18 (GLUTATHIONE S-TRANSFERASE TAU 18); glutathione transferase | chr1:3395558-3396849 REVERSE
AT2G13370	1210	590	6.71955	4.10833	0.709814	5.42833e-23	1.494e-21	Symbols: CHR5 | CHR5 (chromatin remodeling 5); ATP binding / DNA binding / chromatin binding / helicase/ nucleic acid binding | chr2:5544181-5556464 REVERSE
AT4G01883	1080	509	35.0331	20.7029	0.758887	5.53051e-23	1.52013e-21	LOCATED IN: chloroplast; CONTAINS InterPro DOMAIN/s: Streptomyces cyclase/dehydrase (InterPro:IPR005031); BEST Arabidopsis thaliana protein match is: unknown protein (TAIR:AT1G02475.1); Has 320 Blast hits to 320 proteins in 96 species: Archae - 0; Bacteria - 186; Metazoa - 0; Fungi - 0; Plants - 29; Viruses - 0; Other Eukaryotes - 105 (source: NCBI BLink). | chr4:813068-815170 FORWARD
AT1G73885	2878	1699	232.343	171.985	0.433974	6.62763e-23	1.8193e-21	unknown protein | chr1:27786864-27787708 FORWARD
AT5G49900	375	570	4.38866	8.36438	-0.930478	7.87798e-23	2.1597e-21	catalytic/ glucosylceramidase | chr5:20296518-20302346 REVERSE
AT4G20890	2729	1598	93.9753	68.9994	0.445698	8.3143e-23	2.27634e-21	Symbols: TUB9 | TUB9; GTP binding / GTPase/ structural molecule | chr4:11182092-11184072 FORWARD
AT3G05880	2729	1599	178.319	131.009	0.444796	9.95529e-23	2.72207e-21	Symbols: RCI2A | RCI2A (RARE-COLD-INDUCIBLE 2A) | chr3:1755497-1756540 REVERSE
AT4G17100	2450	1409	60.864	43.8898	0.471703	1.06356e-22	2.9043e-21	unknown protein | chr4:9609910-9612655 REVERSE
AT5G44020	2441	2567	86.3685	113.886	-0.399017	1.13415e-22	3.09303e-21	acid phosphatase class B family protein | chr5:17712409-17714336 FORWARD
AT1G52510	2508	1449	45.442	32.9197	0.465073	1.18412e-22	3.22512e-21	hydrolase, alpha/beta fold family protein | chr1:19561510-19565272 REVERSE
AT1G32220	2020	1120	73.2973	50.9581	0.52445	1.2062e-22	3.28099e-21	binding / catalytic/ coenzyme binding | chr1:11607854-11609733 FORWARD
AT3G18390	4436	2795	67.4419	53.2818	0.340004	1.54046e-22	4.18479e-21	Symbols: EMB1865 | EMB1865 (embryo defective 1865); RNA binding | chr3:6313485-6317971 FORWARD
AT1G69740	2881	2965	62.1943	80.2584	-0.367869	1.68474e-22	4.5708e-21	Symbols: HEMB1 | HEMB1; catalytic/ metal ion binding / porphobilinogen synthase | chr1:26231804-26234963 FORWARD
AT4G20830	1284	641	37.2094	23.2919	0.675842	1.80801e-22	4.8989e-21	FAD-binding domain-containing protein | chr4:11155453-11157806 FORWARD
AT2G32640	1331	671	22.7505	14.3811	0.661719	1.84607e-22	4.99559e-21	unknown protein | chr2:13846919-13850909 REVERSE
AT5G07580	578	783	35.9104	60.9975	-0.76435	1.8983e-22	5.13031e-21	DNA binding / transcription factor | chr5:2399504-2400601 FORWARD
AT2G34860	3194	1924	118.545	89.539	0.404849	2.01963e-22	5.45119e-21	Symbols: EDA3 | EDA3 (embryo sac development arrest 3); heat shock protein binding / unfolded protein binding | chr2:14708360-14710197 FORWARD
AT5G44680	659	866	25.2984	41.6853	-0.720496	2.12416e-22	5.72594e-21	methyladenine glycosylase family protein | chr5:18024215-18025991 REVERSE
AT5G02370	9136	6208	162.427	138.393	0.231027	2.13116e-22	5.73744e-21	kinesin motor protein-related | chr5:503408-507244 FORWARD
AT1G68890	2285	1301	15.9546	11.3903	0.486166	2.22167e-22	5.97345e-21	2-oxoglutarate decarboxylase/ hydro-lyase/ magnesium ion binding / thiamin pyrophosphate binding | chr1:25896945-25906714 FORWARD
AT4G00780	1746	1919	73.8422	101.764	-0.462707	2.43722e-22	6.54459e-21	meprin and TRAF homology domain-containing protein / MATH domain-containing protein | chr4:334732-336344 FORWARD
AT1G26850	3333	2022	65.7894	50.045	0.394632	2.49107e-22	6.68067e-21	dehydration-responsive family protein | chr1:9300873-9304139 REVERSE
AT1G76600	251	49	17.8732	4.37505	2.03043	2.59031e-22	6.93793e-21	unknown protein | chr1:28746888-28747845 FORWARD
AT4G16880	441	637	26.6464	48.2612	-0.856922	3.04147e-22	8.13594e-21	disease resistance protein-related | chr4:9496187-9498926 REVERSE
AT3G14067	3941	2450	103.921	81.007	0.359373	3.21339e-22	8.58487e-21	subtilase family protein | chr3:4658198-4660784 REVERSE
AT1G42970	52497	39241	1454	1362.79	0.0934661	3.32701e-22	8.87711e-21	Symbols: GAPB | GAPB (GLYCERALDEHYDE-3-PHOSPHATE DEHYDROGENASE B SUBUNIT); glyceraldehyde-3-phosphate dehydrogenase (NADP+)/ glyceraldehyde-3-phosphate dehydrogenase | chr1:16127381-16129843 FORWARD
AT1G55350	1357	690	8.28671	5.28336	0.649346	3.48854e-22	9.29626e-21	Symbols: DEK1, ATDEK1 | DEK1 (DEFECTIVE KERNEL 1); calcium-dependent cysteine-type endopeptidase/ cysteine-type endopeptidase | chr1:20653820-20664622 REVERSE
AT3G45680	8	95	0.260123	3.87321	-3.89626	3.71702e-22	9.89257e-21	proton-dependent oligopeptide transport (POT) family protein | chr3:16770933-16773030 FORWARD
AT2G38010	490	688	10.8881	19.1691	-0.816033	4.15516e-22	1.10446e-20	ceramidase family protein | chr2:15906862-15909931 FORWARD
AT1G33240	981	1185	21.7559	32.9522	-0.598969	4.23001e-22	1.12293e-20	Symbols: AT-GTL1, AT-GTL2 | AT-GTL1 (GT2-LIKE 1); DNA binding / transcription factor | chr1:12051471-12054546 REVERSE
AT4G17030	90	226	3.60091	11.338	-1.65473	4.53992e-22	1.20368e-20	Symbols: ATEXLB1, EXPR, AT-EXPR, ATEXPR1, ATHEXP BETA 3.1 | ATEXLB1 (ARABIDOPSIS THALIANA EXPANSIN-LIKE B1) | chr4:9581586-9583290 REVERSE
AT3G10020	737	942	69.4422	111.292	-0.680469	4.66559e-22	1.23544e-20	unknown protein | chr3:3091043-3091766 REVERSE
AT3G20820	670	874	35.1581	57.507	-0.709879	4.74792e-22	1.25565e-20	leucine-rich repeat family protein | chr3:7280878-7282177 FORWARD
AT5G12150	2762	1631	30.4881	22.5745	0.43355	5.23416e-22	1.38251e-20	pleckstrin homology (PH) domain-containing protein / RhoGAP domain-containing protein | chr5:3924126-3930305 REVERSE
AT3G47910	1132	549	10.5078	6.38994	0.717589	5.53761e-22	1.46081e-20	ubiquitin thiolesterase/ zinc ion binding | chr3:17674417-17681722 REVERSE
AT4G17330	2051	1148	16.0987	11.2986	0.510798	5.55649e-22	1.46395e-20	Symbols: ATG2484-1 | ATG2484-1; RNA binding | chr4:9688888-9697578 REVERSE
AT5G65360	741	945	69.9157	111.801	-0.677248	5.96705e-22	1.57015e-20	histone H3 | chr5:26119859-26120581 REVERSE
AT1G10930	773	330	6.85098	3.66729	0.901596	6.0493e-22	1.5898e-20	Symbols: ATSGS1, RECQ4A, ATRECQ4A | RECQ4A; ATP binding / ATP-dependent helicase/ helicase/ nucleic acid binding | chr1:3647894-3655590 REVERSE
AT5G21940	775	979	41.5632	65.8337	-0.663519	6.2323e-22	1.63584e-20	unknown protein | chr5:7249268-7250539 REVERSE
AT1G32080	9987	6850	277.058	238.279	0.217541	7.25886e-22	1.90291e-20	membrane protein, putative | chr1:11537342-11539800 REVERSE
AT1G51790	54	173	0.782608	3.1438	-2.00615	8.80209e-22	2.30459e-20	kinase | chr1:19206711-19211417 REVERSE
AT1G51790	54	173	0.782608	3.1438	-2.00615	8.80209e-22	2.30459e-20	kinase | chr1:19206711-19211417 REVERSE
AT2G17040	112	254	6.65535	18.9254	-1.50774	9.14518e-22	2.39143e-20	Symbols: anac036 | anac036 (Arabidopsis NAC domain containing protein 36); transcription factor | chr2:7407123-7408270 FORWARD
AT4G17470	32	138	1.03851	5.61564	-2.43493	9.44649e-22	2.46715e-20	palmitoyl protein thioesterase family protein | chr4:9742759-9744860 REVERSE
AT3G24430	3451	2113	65.0506	49.9417	0.381315	9.53965e-22	2.48838e-20	Symbols: HCF101 | HCF101 (HIGH-CHLOROPHYLL-FLUORESCENCE 101); ATP binding | chr3:8868583-8872201 REVERSE
AT4G29190	321	502	15.2491	29.9021	-0.97152	1.10418e-21	2.87664e-20	zinc finger (CCCH-type) family protein | chr4:14391938-14393373 REVERSE
AT1G54570	755	321	11.0809	5.90734	0.907497	1.11181e-21	2.8929e-20	esterase/lipase/thioesterase family protein | chr1:20380478-20385125 REVERSE
AT5G49480	295	71	22.4599	6.77803	1.72842	1.15288e-21	2.99605e-20	Symbols: ATCP1 | ATCP1 (Ca2+-binding protein 1); calcium ion binding | chr5:20070743-20071638 FORWARD
AT1G54820	587	783	11.2926	18.8876	-0.742059	2.14206e-21	5.55982e-20	protein kinase family protein | chr1:20447316-20450861 FORWARD
AT2G39190	2284	1312	25.9854	18.7165	0.473388	2.15446e-21	5.58509e-20	Symbols: ATATH8 | ATATH8; transporter | chr2:16349968-16355963 FORWARD
AT5G60680	318	496	26.0734	50.9931	-0.96772	2.59656e-21	6.72284e-20	unknown protein | chr5:24386145-24386976 FORWARD
AT2G32990	35	141	0.862574	4.35718	-2.33668	2.81743e-21	7.28571e-20	Symbols: AtGH9B8 | AtGH9B8 (Arabidopsis thaliana glycosyl hydrolase 9B8); catalytic/ hydrolase, hydrolyzing O-glycosyl compounds | chr2:14003250-14006017 FORWARD
AT5G50210	1129	553	23.0246	14.1411	0.703287	3.06843e-21	7.92501e-20	Symbols: QS, OLD5, SUFE3 | QS (QUINOLINATE SYNTHASE); 4 iron, 4 sulfur cluster binding / enzyme activator/ protein homodimerization/ quinolinate synthetase A | chr5:20442647-20445991 FORWARD
AT5G12940	88	219	4.64279	14.4877	-1.64176	3.2839e-21	8.47108e-20	leucine-rich repeat family protein | chr5:4087712-4089004 FORWARD
AT4G34190	5446	3542	299.848	244.529	0.294226	3.31943e-21	8.55223e-20	Symbols: SEP1 | SEP1 (STRESS ENHANCED PROTEIN 1); chlorophyll binding | chr4:16372388-16373626 REVERSE
AT1G70420	83	212	4.76202	15.2513	-1.67929	3.4789e-21	8.95208e-20	unknown protein | chr1:26539574-26540762 REVERSE
AT1G72710	1733	945	27.4039	18.7372	0.548479	3.78996e-21	9.74056e-20	Symbols: CKL2 | CKL2 (CASEIN KINASE 1-LIKE PROTEIN 2); ATP binding / kinase/ protein kinase/ protein serine/threonine kinase | chr1:27372271-27376584 FORWARD
AT3G21760	1949	1089	78.3013	54.8584	0.513323	3.88944e-21	9.98401e-20	UDP-glucoronosyl/UDP-glucosyl transferase family protein | chr3:7667027-7668724 FORWARD
AT4G26700	1625	874	24.7109	16.665	0.568328	4.04131e-21	1.03612e-19	Symbols: ATFIM1, FIM1 | ATFIM1; actin binding | chr4:13463544-13467599 FORWARD
AT4G04830	172	326	9.25345	21.9913	-1.24887	4.11016e-21	1.05248e-19	Symbols: ATMSRB5 | methionine sulfoxide reductase domain-containing protein / SeIR domain-containing protein | chr4:2445859-2447086 FORWARD
AT2G31400	5995	3941	110.441	91.0344	0.278791	4.26059e-21	1.08967e-19	pentatricopeptide (PPR) repeat-containing protein | chr2:13387004-13390706 REVERSE
AT3G48690	1685	914	96.756	65.8086	0.556076	4.47944e-21	1.14425e-19	Symbols: ATCXE12, CXE12 | CXE12; carboxylesterase | chr3:18037047-18038234 REVERSE
AT1G74730	3878	2424	233.905	183.326	0.351516	4.52004e-21	1.15322e-19	unknown protein | chr1:28078857-28079987 FORWARD
AT3G61210	310	485	17.7262	34.774	-0.972123	5.10791e-21	1.30162e-19	embryo-abundant protein-related | chr3:22658678-22659870 REVERSE
AT2G37630	800	352	30.0021	16.5525	0.858018	5.14014e-21	1.30824e-19	Symbols: ATPHAN, AS1, ATMYB91, MYB91 | AS1 (ASYMMETRIC LEAVES 1); DNA binding / protein homodimerization/ transcription factor | chr2:15781615-15783433 REVERSE
AT2G23390	1622	874	34.0247	22.9887	0.565662	6.37706e-21	1.62109e-19	FUNCTIONS IN: molecular_function unknown; INVOLVED IN: biological_process unknown; EXPRESSED IN: 23 plant structures; EXPRESSED DURING: 13 growth stages; CONTAINS InterPro DOMAIN/s: Protein of unknown function DUF482 (InterPro:IPR007434), Acyl-CoA N-acyltransferase (InterPro:IPR016181); Has 1806 Blast hits to 1806 proteins in 374 species: Archae - 0; Bacteria - 707; Metazoa - 0; Fungi - 0; Plants…
AT5G39530	969	1160	33.951	50.9618	-0.585963	6.94485e-21	1.76328e-19	unknown protein | chr5:15826089-15828035 REVERSE
AT4G27652	230	44	29.9427	7.18248	2.05965	7.16633e-21	1.81732e-19	unknown protein | chr4:13809833-13810356 FORWARD
AT5G52050	155	14	5.93361	0.672006	3.14236	7.64577e-21	1.93656e-19	MATE efflux protein-related | chr5:21138862-21140643 FORWARD
AT5G59130	1002	477	18.8666	11.2617	0.744415	8.55344e-21	2.16384e-19	subtilase family protein | chr5:23870147-23873691 REVERSE
AT3G05690	32	134	0.914518	4.80181	-2.3925	8.77236e-21	2.21655e-19	Symbols: UNE8, ATHAP2B, HAP2B, NF-YA2 | NF-YA2 (NUCLEAR FACTOR Y, SUBUNIT A2); transcription factor | chr3:1676546-1678932 REVERSE
AT3G02468	5702	5429	157.416	187.932	-0.255625	9.21247e-21	2.32496e-19	Symbols: CPuORF9 | CPuORF9 (Conserved peptide upstream open reading frame 9) | chr3:509087-511557 FORWARD
AT5G58950	2398	1398	59.5722	43.5471	0.452061	1.02885e-20	2.5934e-19	protein kinase family protein | chr5:23800928-23803673 REVERSE
AT3G02050	1205	606	22.038	13.8969	0.665236	1.19151e-20	2.99981e-19	Symbols: KUP3, ATKUP3, ATKT4 | KUP3 (K+ UPTAKE TRANSPORTER 3); potassium ion transmembrane transporter | chr3:350616-354345 FORWARD
AT5G39590	1433	753	37.6127	24.7823	0.60191	1.22067e-20	3.06953e-19	FUNCTIONS IN: molecular_function unknown; INVOLVED IN: N-terminal protein myristoylation; LOCATED IN: cellular_component unknown; EXPRESSED IN: 24 plant structures; EXPRESSED DURING: 15 growth stages; CONTAINS InterPro DOMAIN/s: TLDc (InterPro:IPR006571); Has 144 Blast hits to 144 proteins in 62 species: Archae - 0; Bacteria - 0; Metazoa - 76; Fungi - 9; Plants - 26; Viruses - 0; Other Eukaryotes…
AT3G59010	94	224	2.66076	7.95031	-1.57917	1.38052e-20	3.46734e-19	pectinesterase family protein | chr3:21802805-21805214 REVERSE
AT1G55480	4629	2967	169.409	136.152	0.31529	1.42587e-20	3.57696e-19	binding / protein binding | chr1:20713684-20715547 FORWARD
AT5G64300	1645	893	40.6732	27.6855	0.554949	1.52842e-20	3.82964e-19	Symbols: ATGCH, GCH, ATRIBA1, RFD1 | ATGCH; 3,4-dihydroxy-2-butanone-4-phosphate synthase/ GTP cyclohydrolase II | chr5:25718404-25721162 FORWARD
AT5G43620	209	36	9.62039	2.07782	2.21103	1.62352e-20	4.06306e-19	S-locus protein-related | chr5:17522520-17524001 FORWARD
AT1G24575	48	158	6.64185	27.4134	-2.04523	1.85986e-20	4.64898e-19	unknown protein | chr1:8711036-8711528 REVERSE
AT1G66200	4575	4435	128.487	156.178	-0.281569	1.96591e-20	4.90823e-19	Symbols: ATGSR2 | ATGSR2; copper ion binding / glutamate-ammonia ligase | chr1:24655210-24657638 REVERSE
AT1G13245	116	252	13.667	37.2284	-1.44571	2.10078e-20	5.23871e-19	Symbols: RTFL17, DVL4 | RTFL17 (ROTUNDIFOLIA LIKE 17) | chr1:4525486-4526064 REVERSE
AT5G46250	830	1018	19.0577	29.3088	-0.620961	2.22552e-20	5.54318e-19	RNA recognition motif (RRM)-containing protein | chr5:18755311-18758281 FORWARD
AT5G15780	828	1016	33.6815	51.8219	-0.621604	2.23659e-20	5.56416e-19	pollen Ole e 1 allergen and extensin family protein | chr5:5144727-5146403 REVERSE
AT2G25660	1059	516	6.45711	3.94503	0.710853	2.3462e-20	5.82992e-19	Symbols: emb2410 | emb2410 (embryo defective 2410) | chr2:10916203-10927390 REVERSE
AT3G56150	3501	2170	66.6747	51.8188	0.363665	2.5511e-20	6.33155e-19	Symbols: EIF3C, ATEIF3C-1, EIF3C-1, ATTIF3C1, TIF3C1 | EIF3C (EUKARYOTIC TRANSLATION INITIATION FACTOR 3C); translation initiation factor | chr3:20833584-20837157 REVERSE
AT1G43710	1688	924	55.7631	38.2741	0.542943	2.69151e-20	6.67215e-19	Symbols: emb1075 | emb1075 (embryo defective 1075); carboxy-lyase/ catalytic/ pyridoxal phosphate binding | chr1:16486320-16488384 REVERSE
AT4G27820	2628	1562	63.5052	47.3285	0.424164	2.98725e-20	7.39654e-19	Symbols: BGLU9 | BGLU9 (BETA GLUCOSIDASE 9); catalytic/ cation binding / hydrolase, hydrolyzing O-glycosyl compounds | chr4:13857749-13860571 REVERSE
AT3G07670	1358	708	28.4781	18.6167	0.613256	3.0643e-20	7.57837e-19	SET domain-containing protein | chr3:2451608-2454860 FORWARD
AT4G36080	471	167	1.76715	0.785647	1.16947	3.28682e-20	8.11911e-19	FAT domain-containing protein / phosphatidylinositol 3- and 4-kinase family protein | chr4:17059824-17077628 REVERSE
AT5G23110	954	452	3.74773	2.22647	0.75126	3.72513e-20	9.191e-19	zinc finger (C3HC4-type RING finger) family protein | chr5:7758307-7775671 FORWARD
AT1G13260	409	586	17.7148	31.8251	-0.845206	3.88908e-20	9.58422e-19	Symbols: RAV1 | RAV1; DNA binding / transcription factor/ transcription repressor | chr1:4542168-4543742 FORWARD
AT5G48470	221	378	5.75641	12.3455	-1.10075	3.95557e-20	9.73666e-19	unknown protein | chr5:19641744-19644362 FORWARD
AT4G04020	2964	1797	111.896	85.0634	0.395548	4.16245e-20	1.02339e-18	Symbols: FIB | FIB (FIBRILLIN); structural molecule | chr4:1932144-1933950 FORWARD
AT3G16670	4375	2794	326.89	261.763	0.320544	4.29652e-20	1.05511e-18	unknown protein | chr3:5681419-5682331 FORWARD
AT4G08685	184	334	13.3248	30.3283	-1.18655	4.78887e-20	1.17465e-18	Symbols: SAH7 | SAH7 | chr4:5550429-5551370 FORWARD
AT1G70290	354	526	6.5109	12.1306	-0.89772	4.99493e-20	1.22376e-18	Symbols: ATTPS8, TPS8, ATTPSC | ATTPS8; alpha,alpha-trehalose-phosphate synthase (UDP-forming)/ transferase, transferring glycosyl groups / trehalose-phosphatase | chr1:26471078-26474786 REVERSE
AT4G16740	473	169	10.3752	4.64814	1.15841	5.06943e-20	1.24056e-18	Symbols: ATTPS03 | ATTPS03; (E)-beta-ocimene synthase/ myrcene synthase | chr4:9407768-9410877 FORWARD
AT4G26150	150	14	6.03693	0.706498	3.09506	5.31417e-20	1.29894e-18	Symbols: CGA1 | CGA1 (CYTOKININ-RESPONSIVE GATA FACTOR 1); transcription factor | chr4:13253210-13254904 FORWARD
AT3G50950	2417	2502	52.7451	68.4622	-0.376271	5.41486e-20	1.32201e-18	disease resistance protein (CC-NBS-LRR class), putative | chr3:18935714-18938685 FORWARD
AT4G27700	2317	2411	109.007	142.227	-0.38378	5.41612e-20	1.32078e-18	rhodanese-like domain-containing protein | chr4:13826374-13827823 REVERSE
AT1G77680	700	299	10.7212	5.74214	0.900803	5.52696e-20	1.34624e-18	ribonuclease II family protein | chr1:29191834-29196287 REVERSE
AT1G72910	874	1057	38.9431	59.0545	-0.600677	5.71854e-20	1.39129e-18	disease resistance protein (TIR-NBS class), putative | chr1:27435614-27437144 FORWARD
AT1G02850	171	22	4.23418	0.683052	2.63201	5.87755e-20	1.42832e-18	Symbols: BGLU11 | BGLU11 (BETA GLUCOSIDASE 11); catalytic/ cation binding / hydrolase, hydrolyzing O-glycosyl compounds | chr1:630505-633259 FORWARD
AT5G47690	2095	1201	14.8576	10.6799	0.476307	5.94942e-20	1.44411e-18	binding | chr5:19317716-19327334 FORWARD
AT5G11150	969	463	36.2007	21.6887	0.739077	6.22588e-20	1.50947e-18	Symbols: ATVAMP713, VAMP713 | ATVAMP713 (VESICLE-ASSOCIATED MEMBRANE PROTEIN 713) | chr5:3546286-3548111 REVERSE
AT4G19430	4	78	0.385954	9.43687	-4.61181	6.26331e-20	1.51679e-18	unknown protein | chr4:10598445-10599151 REVERSE
AT1G80050	141	281	5.31123	13.2721	-1.32128	6.33257e-20	1.5318e-18	Symbols: APT2, ATAPT2 | APT2 (ADENINE PHOSPHORIBOSYL TRANSFERASE 2); adenine phosphoribosyltransferase/ phosphate transmembrane transporter | chr1:30111514-30113324 REVERSE
AT5G42650	3245	3246	122.912	154.166	-0.326851	6.70451e-20	1.6199e-18	Symbols: AOS, CYP74A, DDE2 | AOS (ALLENE OXIDE SYNTHASE); allene oxide synthase/ hydro-lyase/ oxygen binding | chr5:17097595-17099395 REVERSE
AT4G34720	2715	1627	125.822	94.5437	0.412331	6.78204e-20	1.63674e-18	Symbols: AVA-P1, VHA-C1, ATVHA-C1 | AVA-P1; ATPase/ proton-transporting ATPase, rotational mechanism | chr4:16567824-16569295 REVERSE
AT3G55500	212	39	10.6968	2.46741	2.11611	6.84994e-20	1.65123e-18	Symbols: ATEXPA16, EXP16, ATEXP16, ATHEXP ALPHA 1.7 | ATEXPA16 (ARABIDOPSIS THALIANA EXPANSIN A16) | chr3:20574831-20576182 REVERSE
AT1G14820	386	123	14.2798	5.70554	1.32354	6.87464e-20	1.65528e-18	SEC14 cytosolic factor family protein / phosphoglyceride transfer family protein | chr1:5105114-5106954 REVERSE
AT4G34410	138	10	6.7971	0.617594	3.46019	7.04028e-20	1.69322e-18	Symbols: RRTF1 | RRTF1 ({REDOX RESPONSIVE TRANSCRIPTION FACTOR 1); DNA binding / transcription factor | chr4:16451876-16453260 FORWARD
AT1G08890	425	144	7.39035	3.13976	1.23499	8.30521e-20	1.99515e-18	sugar transporter family protein | chr1:2848348-2852270 FORWARD
AT3G26230	97	224	3.38469	9.80063	-1.53385	8.33552e-20	2.00014e-18	Symbols: CYP71B24 | CYP71B24; electron carrier/ heme binding / iron ion binding / monooxygenase/ oxygen binding | chr3:9598005-9599959 REVERSE
AT3G48000	4265	2721	92.2469	73.7938	0.322002	8.82135e-20	2.1143e-18	Symbols: ALDH2B4, ALDH2, ALDH2A | ALDH2B4 (ALDEHYDE DEHYDROGENASE 2B4); 3-chloroallyl aldehyde dehydrogenase/ ATP binding / aldehyde dehydrogenase (NAD) | chr3:17716867-17720020 REVERSE
AT1G08650	595	239	26.2205	13.2063	0.989472	9.25516e-20	2.21574e-18	Symbols: PPCK1 | PPCK1 (PHOSPHOENOLPYRUVATE CARBOXYLASE KINASE); kinase/ protein serine/threonine kinase | chr1:2752156-2753703 FORWARD
AT1G18300	302	81	14.7155	4.94891	1.57215	9.47465e-20	2.26571e-18	Symbols: atnudt4 | atnudt4 (Arabidopsis thaliana Nudix hydrolase homolog 4); hydrolase | chr1:6299687-6301086 FORWARD
AT3G59350	1073	530	27.4352	16.9919	0.691179	1.03796e-19	2.47929e-18	serine/threonine protein kinase, putative | chr3:21932685-21935192 FORWARD
AT5G13740	287	450	4.48736	8.82227	-0.975281	1.05578e-19	2.51897e-18	Symbols: ZIF1 | ZIF1 (ZINC INDUCED FACILITATOR 1); carbohydrate transmembrane transporter/ sugar:hydrogen symporter/ tetracycline:hydrogen antiporter | chr5:4432306-4436668 FORWARD
AT5G61780	1883	1061	22.4883	15.8884	0.501202	1.12009e-19	2.66938e-18	tudor domain-containing protein / nuclease family protein | chr5:24821258-24826969 FORWARD
AT2G18790	1356	712	20.3303	13.3851	0.603002	1.14243e-19	2.71952e-18	Symbols: PHYB, HY3, OOP1 | PHYB (PHYTOCHROME B); G-protein coupled photoreceptor/ protein histidine kinase/ red or far-red light photoreceptor/ signal transducer | chr2:8139881-8144430 FORWARD
AT4G16390	2007	1145	59.0139	42.2153	0.483286	1.20116e-19	2.85608e-18	LOCATED IN: chloroplast; EXPRESSED IN: 22 plant structures; EXPRESSED DURING: 13 growth stages; CONTAINS InterPro DOMAIN/s: Pentatricopeptide repeat (InterPro:IPR002885), Smr protein/MutS2 C-terminal (InterPro:IPR002625); BEST Arabidopsis thaliana protein match is: pentatricopeptide (PPR) repeat-containing protein (TAIR:AT5G46580.1); Has 19821 Blast hits to 5782 proteins in 183 species: Archae - …
AT2G34655	69	185	5.17252	17.3893	-1.74926	1.20492e-19	2.86179e-18	unknown protein | chr2:14596631-14597540 FORWARD
AT2G46220	1033	1208	54.2065	79.4834	-0.552187	1.24186e-19	2.94618e-18	unknown protein | chr2:18979471-18980770 FORWARD
AT2G40000	1623	888	72.8879	50.0044	0.543625	1.29862e-19	3.07737e-18	Symbols: HSPRO2, ATHSPRO2 | HSPRO2 (ARABIDOPSIS ORTHOLOG OF SUGAR BEET HS1 PRO-1 2) | chr2:16700510-16702028 REVERSE
AT4G32770	583	233	12.9588	6.49399	0.996759	1.33834e-19	3.16791e-18	Symbols: VTE1, ATSDX1 | VTE1 (VITAMIN E DEFICIENT 1); tocopherol cyclase | chr4:15804914-15807982 FORWARD
AT3G49670	1597	871	30.7836	21.0519	0.548213	1.367e-19	3.2321e-18	Symbols: BAM2 | BAM2 (BARELY ANY MERISTEM 2); ATP binding / protein binding / protein kinase/ protein serine/threonine kinase | chr3:18417568-18421106 FORWARD
AT2G24550	92	216	4.59107	13.5157	-1.55773	1.52482e-19	3.60119e-18	unknown protein | chr2:10427856-10429222 REVERSE
AT5G41700	2335	2420	83.1788	108.094	-0.377992	1.53269e-19	3.6157e-18	Symbols: UBC8, ATUBC8 | UBC8 (UBIQUITIN CONJUGATING ENZYME 8); protein binding / ubiquitin-protein ligase | chr5:16675842-16677509 FORWARD
AT1G74940	151	291	7.80365	18.857	-1.27288	1.60748e-19	3.78788e-18	senescence-associated protein-related | chr1:28146059-28147378 FORWARD
AT4G29750	886	415	17.519	10.2892	0.767788	1.80225e-19	4.24205e-18	RNA binding | chr4:14569728-14572804 FORWARD
AT1G54520	2462	1458	64.2506	47.7095	0.429433	1.81352e-19	4.26381e-18	unknown protein | chr1:20363448-20366061 FORWARD
AT4G29840	2966	1808	109.963	84.0492	0.387717	1.90074e-19	4.46386e-18	Symbols: MTO2, TS | MTO2 (METHIONINE OVER-ACCUMULATOR 2); threonine synthase | chr4:14599216-14601055 REVERSE
AT5G54810	4532	2919	141.041	113.906	0.308267	2.10532e-19	4.93878e-18	Symbols: TSB1, TRPB, TRP2, ATTSB1 | TSB1 (TRYPTOPHAN SYNTHASE BETA-SUBUNIT 1); tryptophan synthase | chr5:22264594-22266785 REVERSE
AT5G54940	1444	1596	86.4086	119.751	-0.470797	2.13301e-19	4.99815e-18	eukaryotic translation initiation factor SUI1, putative | chr5:22308271-22309408 REVERSE
AT5G46730	1589	868	102.552	70.2421	0.545946	2.28226e-19	5.34191e-18	glycine-rich protein | chr5:18964012-18965068 FORWARD
AT2G40840	6290	4193	71.6937	59.9258	0.25867	2.38986e-19	5.58754e-18	Symbols: DPE2 | DPE2 (DISPROPORTIONATING ENZYME 2); 4-alpha-glucanotransferase/ heteroglycan binding | chr2:17044963-17050947 FORWARD
AT1G50010	1947	2062	54.9976	73.0339	-0.409198	2.49e-19	5.81518e-18	Symbols: TUA2 | TUA2; structural constituent of cytoskeleton | chr1:18517586-18520000 FORWARD
AT4G09040	2188	1272	52.4269	38.2166	0.456107	2.5597e-19	5.9713e-18	RNA recognition motif (RRM)-containing protein | chr4:5794529-5797375 REVERSE
AT5G03240	6376	5978	242.855	285.505	-0.233418	2.57644e-19	6.00368e-18	Symbols: UBQ3 | UBQ3 (POLYUBIQUITIN 3); protein binding | chr5:771752-773363 REVERSE
AT1G65490	39	139	4.57913	20.4641	-2.15995	2.69929e-19	6.28296e-18	unknown protein | chr1:24354771-24355351 FORWARD
AT1G09750	3326	3306	137.676	171.593	-0.317706	2.9259e-19	6.80289e-18	chloroplast nucleoid DNA-binding protein-related | chr1:3157501-3159148 FORWARD
AT1G79090	1145	580	18.6819	11.8659	0.654816	3.31198e-19	7.69202e-18	unknown protein | chr1:29749127-29753307 REVERSE
AT3G56060	346	511	8.19271	15.1716	-0.888958	3.34899e-19	7.76936e-18	glucose-methanol-choline (GMC) oxidoreductase family protein | chr3:20803133-20806013 REVERSE
AT5G62000	3267	2023	45.9233	35.6565	0.365063	3.44995e-19	7.99474e-18	Symbols: ARF2, ARF1-BP, HSS | ARF2 (AUXIN RESPONSE FACTOR 2); protein binding / transcription factor | chr5:24910358-24915214 FORWARD
AT1G22690	1286	671	100.26	65.5945	0.6121	3.45952e-19	8.00806e-18	gibberellin-responsive protein, putative | chr1:8027298-8028125 FORWARD
AT5G20190	680	856	36.0433	56.8916	-0.658483	4.0155e-19	9.28479e-18	binding | chr5:6814093-6815379 FORWARD
AT4G13510	3244	3230	127.475	159.15	-0.320167	4.15496e-19	9.59668e-18	Symbols: AMT1;1, ATAMT1, ATAMT1;1 | AMT1;1 (AMMONIUM TRANSPORTER 1;1); ammonium transmembrane transporter | chr4:7858183-7859918 FORWARD
AT1G72030	233	385	14.8826	30.8349	-1.05093	4.2171e-19	9.72948e-18	GCN5-related N-acetyltransferase (GNAT) family protein | chr1:27110865-27111932 FORWARD
AT1G62560	399	567	9.62813	17.1558	-0.833366	4.22804e-19	9.744e-18	Symbols: FMO GS-OX3 | FMO GS-OX3 (FLAVIN-MONOOXYGENASE GLUCOSINOLATE S-OXYGENASE 3); 3-methylthiopropyl glucosinolate S-oxygenase/ 4-methylthiopropyl glucosinolate S-oxygenase/ 5-methylthiopropyl glucosinolate S-oxygenase/ 6-methylthiopropyl glucosinolate S-oxygenase/ 7-methyl | chr1:23159823-23162649 FORWARD
AT1G62560	399	567	9.62813	17.1558	-0.833366	4.22804e-19	9.744e-18	Symbols: FMO GS-OX3 | FMO GS-OX3 (FLAVIN-MONOOXYGENASE GLUCOSINOLATE S-OXYGENASE 3); 3-methylthiopropyl glucosinolate S-oxygenase/ 4-methylthiopropyl glucosinolate S-oxygenase/ 5-methylthiopropyl glucosinolate S-oxygenase/ 6-methylthiopropyl glucosinolate S-oxygenase/ 7-methyl | chr1:23159823-23162649 FORWARD
AT2G46020	1212	624	9.57935	6.1841	0.631365	4.2866e-19	9.86812e-18	Symbols: CHR2, ATBRM, BRM, CHA2 | transcription regulatory protein SNF2, putative | chr2:18923304-18931934 FORWARD
AT2G21870	2744	2782	73.6962	93.6863	-0.346249	4.369e-19	1.00468e-17	unknown protein | chr2:9320195-9322734 REVERSE
AT5G44420	22	110	2.83166	17.7529	-2.64833	4.52499e-19	1.03941e-17	Symbols: PDF1.2, PDF1.2A, LCR77 | PDF1.2 | chr5:17907069-17907598 REVERSE
AT1G18660	1072	535	15.3503	9.60583	0.676288	5.02812e-19	1.15372e-17	zinc finger (C3HC4-type RING finger) family protein | chr1:6421117-6425880 FORWARD
AT2G30390	3338	2076	74.3177	57.9551	0.358771	5.32398e-19	1.22027e-17	Symbols: FC2, FC-II, ATFC-II | FC2 (FERROCHELATASE 2); ferrochelatase | chr2:12951027-12954090 REVERSE
AT1G79930	2003	1150	33.5558	24.157	0.474122	5.37513e-19	1.23065e-17	Symbols: HSP91 | HSP91; ATP binding | chr1:30063478-30067547 REVERSE
AT1G66940	262	417	10.132	20.2204	-0.996888	5.49772e-19	1.25734e-17	protein kinase-related | chr1:24973028-24974791 REVERSE
AT4G12730	984	1153	44.9303	66.0133	-0.555069	5.70132e-19	1.30248e-17	Symbols: FLA2 | FLA2 (FASCICLIN-LIKE ARABINOGALACTAN 2) | chr4:7491383-7492876 REVERSE
AT5G63780	4174	2671	103.579	83.1098	0.317643	6.09e-19	1.38977e-17	Symbols: SHA1 | SHA1 (shoot apical meristem arrest 1); protein binding / zinc ion binding | chr5:25523845-25526593 FORWARD
AT5G46390	881	416	21.7436	12.8738	0.756152	6.47835e-19	1.47678e-17	peptidase S41 family protein | chr5:18816585-18819348 FORWARD
AT1G06430	2020	1163	46.6483	33.6761	0.470098	7.10423e-19	1.6177e-17	Symbols: FTSH8 | FTSH8; ATP-dependent peptidase/ ATPase/ metallopeptidase/ zinc ion binding | chr1:1960058-1963011 REVERSE
AT4G24620	2998	1839	50.2002	38.6112	0.378672	7.20372e-19	1.63857e-17	Symbols: PGI1, PGI | PGI1 (PHOSPHOGLUCOSE ISOMERASE 1); glucose-6-phosphate isomerase | chr4:12708752-12712825 REVERSE
AT3G05800	579	235	39.8565	20.2837	0.974496	7.6759e-19	1.74408e-17	transcription factor | chr3:1727306-1728296 FORWARD
AT2G30110	2865	1747	37.2555	28.4851	0.387249	8.47485e-19	1.92353e-17	Symbols: ATUBA1, MOS5 | ATUBA1; ubiquitin activating enzyme/ ubiquitin-protein ligase | chr2:12852372-12857617 REVERSE
AT2G23610	392	557	11.3599	20.2396	-0.83323	8.75896e-19	1.98587e-17	Symbols: ATMES3, MES3 | MES3 (METHYL ESTERASE 3); hydrolase, acting on ester bonds / methyl indole-3-acetate esterase/ methyl jasmonate esterase | chr2:10044179-10046532 REVERSE
AT4G24570	554	221	31.705	15.8588	0.999433	9.06307e-19	2.0526e-17	Symbols: DIC2 | mitochondrial substrate carrier family protein | chr4:12686459-12687650 FORWARD
AT1G03106	16	98	1.16986	8.98457	-2.94112	9.12614e-19	2.06465e-17	unknown protein | chr1:748102-749034 REVERSE
AT3G26960	60	168	4.48798	15.7568	-1.81183	9.2871e-19	2.0988e-17	unknown protein | chr3:9944668-9945579 REVERSE
AT3G13380	403	137	6.2953	2.68343	1.2302	9.37073e-19	2.11542e-17	Symbols: BRL3 | BRL3 (BRI1-LIKE 3); ATP binding / protein binding / protein kinase/ protein serine/threonine kinase | chr3:4346557-4350923 FORWARD
AT1G56500	3764	2382	33.8836	26.8868	0.333687	9.57325e-19	2.15882e-17	haloacid dehalogenase-like hydrolase family protein | chr1:21159744-21167321 FORWARD
AT1G05010	1932	2039	78.967	104.499	-0.404174	9.91896e-19	2.23438e-17	Symbols: EFE, ACO4, EAT1 | EFE (ETHYLENE-FORMING ENZYME); 1-aminocyclopropane-1-carboxylate oxidase | chr1:1431190-1432858 REVERSE
AT3G01060	1304	687	40.471	26.7351	0.598155	1.00144e-18	2.25346e-17	unknown protein | chr3:16643-18840 REVERSE
AT4G13550	695	304	8.02625	4.4021	0.866535	1.00281e-18	2.25411e-17	triacylglycerol lipase | chr4:7871057-7876963 REVERSE
AT1G65260	3794	2404	58.1872	46.2298	0.331876	1.04489e-18	2.34619e-17	Symbols: PTAC4 | PTAC4 (PLASTID TRANSCRIPTIONALLY ACTIVE4) | chr1:24236258-24240705 FORWARD
AT5G53490	4250	2730	217.009	174.787	0.312155	1.08913e-18	2.44291e-17	thylakoid lumenal 17.4 kDa protein, chloroplast | chr5:21723307-21724642 REVERSE
AT1G52290	239	389	6.74553	13.7666	-1.02917	1.09807e-18	2.46033e-17	protein kinase family protein | chr1:19470033-19472449 REVERSE
AT1G55450	822	992	28.421	43.0068	-0.597608	1.1302e-18	2.52961e-17	embryo-abundant protein-related | chr1:20704918-20706890 REVERSE
AT2G37240	733	328	27.3991	15.3732	0.833711	1.50174e-18	3.35762e-17	INVOLVED IN: biological_process unknown; LOCATED IN: chloroplast; EXPRESSED IN: 21 plant structures; EXPRESSED DURING: 14 growth stages; CONTAINS InterPro DOMAIN/s: Thioredoxin fold (InterPro:IPR012335), Thioredoxin-like fold (InterPro:IPR012336); BEST Arabidopsis thaliana protein match is: unknown protein (TAIR:AT5G65840.1); Has 252 Blast hits to 252 proteins in 46 species: Archae - 0; Bacteria …
AT2G29090	295	82	4.12972	1.43936	1.52061	1.53227e-18	3.42224e-17	Symbols: CYP707A2 | CYP707A2; (+)-abscisic acid 8-hydroxylase/ oxygen binding | chr2:12494851-12499156 REVERSE'
AT5G03350	671	841	46.4709	73.0319	-0.6522	1.60688e-18	3.58506e-17	legume lectin family protein | chr5:815674-816658 REVERSE
AT1G24706	953	464	4.77356	2.91424	0.711945	1.64539e-18	3.66707e-17	unknown protein | chr1:8741940-8755558 FORWARD
AT1G07010	338	497	9.53575	17.5814	-0.882629	1.65616e-18	3.68714e-17	calcineurin-like phosphoesterase family protein | chr1:2152880-2155238 FORWARD
AT5G62890	1863	1972	30.7945	40.8719	-0.408438	1.71043e-18	3.80394e-17	permease, putative | chr5:25243417-25247377 FORWARD
AT2G46450	353	513	6.24824	11.3857	-0.865698	1.7305e-18	3.84449e-17	Symbols: ATCNGC12, CNGC12 | ATCNGC12; cation channel/ cyclic nucleotide binding / ion channel | chr2:19065716-19069569 FORWARD
AT5G55710	1536	842	135.552	93.172	0.540879	1.73198e-18	3.84372e-17	FUNCTIONS IN: molecular_function unknown; INVOLVED IN: biological_process unknown; LOCATED IN: chloroplast thylakoid membrane, chloroplast; EXPRESSED IN: 23 plant structures; EXPRESSED DURING: 14 growth stages; BEST Arabidopsis thaliana protein match is: tic20 protein-related (TAIR:AT2G47840.1); Has 268 Blast hits to 268 proteins in 76 species: Archae - 0; Bacteria - 107; Metazoa - 0; Fungi - 0; …
AT4G24220	2538	1524	95.6022	71.9812	0.409423	1.78394e-18	3.95485e-17	Symbols: VEP1, AWI31 | VEP1 (VEIN PATTERNING 1); binding / catalytic | chr4:12564945-12566755 FORWARD
AT1G79440	2948	1810	38.6517	29.7562	0.37734	1.81031e-18	4.00907e-17	Symbols: ALDH5F1, SSADH1, SSADH | ALDH5F1; 3-chloroallyl aldehyde dehydrogenase/ NAD or NADH binding / succinate-semialdehyde dehydrogenase | chr1:29882210-29887412 REVERSE
AT3G08510	3395	2125	66.3604	52.0818	0.349542	1.85126e-18	4.09543e-17	Symbols: ATPLC2 | ATPLC2 (PHOSPHOLIPASE C 2); phospholipase C | chr3:2582362-2585851 REVERSE
AT4G04450	227	50	5.65984	1.56317	1.85629	2.02781e-18	4.48126e-17	Symbols: WRKY42, AtWRKY42 | WRKY42; transcription factor | chr4:2218379-2221114 FORWARD
AT4G34135	370	121	13.6214	5.58551	1.28611	2.10184e-18	4.63998e-17	Symbols: UGT73B2 | UGT73B2 (UDP-GLUCOSYLTRANSFERASE 73B2); UDP-glucosyltransferase/ UDP-glycosyltransferase/ flavonol 3-O-glucosyltransferase/ quercetin 7-O-glucosyltransferase | chr4:16345281-16347133 REVERSE
AT3G51860	159	294	3.11057	7.21188	-1.2132	2.1533e-18	4.74858e-17	Symbols: CAX3, ATHCX1, CAX1-LIKE, ATCAX3 | CAX3 (CATION EXCHANGER 3); calcium:cation antiporter/ calcium:hydrogen antiporter/ cation:cation antiporter | chr3:19239427-19242913 FORWARD
AT3G51860	159	294	3.11057	7.21188	-1.2132	2.1533e-18	4.74858e-17	Symbols: CAX3, ATHCX1, CAX1-LIKE, ATCAX3 | CAX3 (CATION EXCHANGER 3); calcium:cation antiporter/ calcium:hydrogen antiporter/ cation:cation antiporter | chr3:19239427-19242913 FORWARD
AT3G10060	3068	1896	112.643	87.2862	0.367933	2.35587e-18	5.18984e-17	immunophilin, putative / FKBP-type peptidyl-prolyl cis-trans isomerase, putative | chr3:3102157-3104014 FORWARD
AT5G42310	1691	947	41.3906	29.0647	0.510034	2.42099e-18	5.32771e-17	pentatricopeptide (PPR) repeat-containing protein | chr5:16915783-16918569 FORWARD
AT3G22210	1975	1139	196.972	142.436	0.467678	2.4914e-18	5.47689e-17	unknown protein | chr3:7838784-7839467 REVERSE
AT5G49760	1478	1613	20.4597	27.9973	-0.452507	2.59522e-18	5.69916e-17	leucine-rich repeat family protein / protein kinase family protein | chr5:20216372-20221299 FORWARD
AT5G28500	5984	3994	252.92	211.669	0.256869	2.93917e-18	6.44773e-17	unknown protein | chr5:10477771-10479384 FORWARD
AT3G18050	1551	1680	53.0085	71.9949	-0.441669	3.04863e-18	6.68087e-17	unknown protein | chr3:6180859-6182854 FORWARD
AT5G37770	676	296	60.2022	33.0534	0.86502	3.3258e-18	7.28065e-17	Symbols: TCH2, CML24 | TCH2 (TOUCH 2); calcium ion binding | chr5:14998854-14999619 REVERSE
AT1G26560	128	255	2.52511	6.30766	-1.32076	3.37568e-18	7.38215e-17	Symbols: BGLU40 | BGLU40 (BETA GLUCOSIDASE 40); catalytic/ cation binding / hydrolase, hydrolyzing O-glycosyl compounds | chr1:9178378-9181835 FORWARD
AT2G26560	510	675	17.0711	28.3304	-0.730797	3.41013e-18	7.44972e-17	Symbols: PLP2, PLA IIA, PLA2A | PLA2A (PHOSPHOLIPASE A 2A); lipase/ nutrient reservoir | chr2:11293769-11295806 REVERSE
AT1G67900	268	418	3.45469	6.75631	-0.967677	3.48718e-18	7.6101e-17	phototropic-responsive NPH3 family protein | chr1:25467024-25470017 FORWARD
AT3G52960	4273	4120	306.19	370.18	-0.273802	3.54189e-18	7.72147e-17	peroxiredoxin type 2, putative | chr3:19639668-19640619 FORWARD
AT4G15660	278	75	37.5533	12.7035	1.56372	3.61654e-18	7.87602e-17	glutaredoxin family protein | chr4:8925806-8926310 FORWARD
AT5G01820	292	444	11.0174	21.0057	-0.930998	4.06416e-18	8.84165e-17	Symbols: ATSR1, SnRK3.15, CIPK14, ATCIPK14 | ATSR1 (ARABIDOPSIS THALIANA SERINE/THREONINE PROTEIN KINASE 1); ATP binding / kinase/ protein kinase/ protein serine/threonine kinase | chr5:313193-315000 REVERSE
AT1G30260	568	233	57.1496	29.3954	0.959154	4.38555e-18	9.53095e-17	FUNCTIONS IN: molecular_function unknown; INVOLVED IN: response to cytokinin stimulus; EXPRESSED IN: 18 plant structures; EXPRESSED DURING: 10 growth stages; BEST Arabidopsis thaliana protein match is: galactosyltransferase family protein (TAIR:AT4G21060.1); Has 16 Blast hits to 16 proteins in 5 species: Archae - 0; Bacteria - 0; Metazoa - 0; Fungi - 0; Plants - 16; Viruses - 0; Other Eukaryotes …
AT2G39770	1000	1158	29.1901	42.3841	-0.538042	4.42681e-18	9.61067e-17	Symbols: CYT1, VTC1, SOZ1, EMB101, GMP1 | CYT1 (CYTOKINESIS DEFECTIVE 1); mannose-1-phosphate guanylyltransferase/ nucleotidyltransferase | chr2:16588702-16590985 FORWARD
AT4G02400	453	168	8.13222	3.78163	1.10464	5.4098e-18	1.17326e-16	FUNCTIONS IN: molecular_function unknown; INVOLVED IN: rRNA processing; LOCATED IN: small-subunit processome; EXPRESSED IN: 23 plant structures; EXPRESSED DURING: 13 growth stages; CONTAINS InterPro DOMAIN/s: Small-subunit processome, Utp14 (InterPro:IPR006709); BEST Arabidopsis thaliana protein match is: U3 ribonucleoprotein (Utp) family protein (TAIR:AT5G08600.1); Has 7412 Blast hits to 4272 pr…
AT2G15080	89	204	1.8348	5.27335	-1.5231	5.47277e-18	1.18569e-16	Symbols: AtRLP19 | AtRLP19 (Receptor Like Protein 19); kinase/ protein binding | chr2:6533687-6536995 FORWARD
AT3G09650	905	438	23.5546	14.2942	0.72058	5.4916e-18	1.18854e-16	Symbols: HCF152, CRM3 | HCF152 (HIGH CHLOROPHYLL FLUORESCENCE 152); mRNA binding | chr3:2958679-2961299 FORWARD
AT2G42840	213	45	10.2254	2.70877	1.91645	5.49449e-18	1.18794e-16	Symbols: PDF1 | PDF1 (PROTODERMAL FACTOR 1) | chr2:17826116-17827536 REVERSE
AT1G30410	797	371	6.38211	3.7251	0.776754	5.58611e-18	1.20651e-16	Symbols: ATMRP13 | ATMRP13; ATPase, coupled to transmembrane movement of substances | chr1:10738805-10747323 FORWARD
AT1G11330	450	611	8.85684	15.0788	-0.767655	5.82297e-18	1.25637e-16	S-locus lectin protein kinase family protein | chr1:3810221-3813607 FORWARD
AT2G40270	374	531	9.91577	17.6526	-0.83208	6.18541e-18	1.3332e-16	protein kinase family protein | chr2:16821934-16824506 REVERSE
AT1G54410	20396	14820	1401.17	1276.59	0.134335	6.77655e-18	1.45912e-16	dehydrin family protein | chr1:20309775-20310767 REVERSE
AT1G31710	12	87	0.144963	1.31781	-3.18439	7.12541e-18	1.53266e-16	copper amine oxidase, putative | chr1:11349840-11355486 FORWARD
AT3G15030	1463	800	40.9864	28.1024	0.544451	7.18486e-18	1.54386e-16	Symbols: TCP4, MEE35 | TCP4 (TCP family transcription factor 4); transcription factor | chr3:5062019-5064115 FORWARD
AT4G27870	887	428	15.28	9.24488	0.724917	7.99161e-18	1.71546e-16	integral membrane family protein | chr4:13878923-13882882 FORWARD
AT2G20930	266	413	16.1727	31.4855	-0.961123	8.48991e-18	1.82056e-16	FUNCTIONS IN: molecular_function unknown; INVOLVED IN: transport, ER to Golgi vesicle-mediated transport; LOCATED IN: intracellular; EXPRESSED IN: 24 plant structures; EXPRESSED DURING: 15 growth stages; CONTAINS InterPro DOMAIN/s: Sedlin (InterPro:IPR006722), Longin-like (InterPro:IPR011012); Has 370 Blast hits to 370 proteins in 116 species: Archae - 0; Bacteria - 0; Metazoa - 216; Fungi - 55; …
AT2G21170	8459	7723	232.682	266.371	-0.195081	8.87982e-18	1.90222e-16	Symbols: TIM | TIM (TRIOSEPHOSPHATE ISOMERASE); catalytic/ triose-phosphate isomerase | chr2:9070754-9073233 REVERSE
AT2G33800	7266	6702	298.775	345.55	-0.209837	9.10677e-18	1.94885e-16	ribosomal protein S5 family protein | chr2:14300772-14302430 REVERSE
AT2G47910	1347	725	85.7171	57.849	0.56729	1.04077e-17	2.22497e-16	Symbols: CRR6 | CRR6 (chlororespiratory reduction 6) | chr2:19614729-19615769 FORWARD
AT2G32480	2332	1392	102.173	76.4722	0.418001	1.06089e-17	2.26568e-16	membrane-associated zinc metalloprotease, putative | chr2:13788517-13790073 REVERSE
AT4G36010	366	122	12.0674	5.04373	1.25856	1.06997e-17	2.28274e-16	pathogenesis-related thaumatin family protein | chr4:17039192-17041141 REVERSE
AT2G33730	1052	534	28.4442	18.1041	0.651816	1.22987e-17	2.62122e-16	DEAD box RNA helicase, putative | chr2:14265450-14267972 REVERSE
AT1G77500	276	76	5.08452	1.75555	1.53419	1.25565e-17	2.67345e-16	unknown protein | chr1:29121489-29125191 FORWARD
AT1G13210	1234	1374	16.9172	23.6189	-0.481446	1.48599e-17	3.16068e-16	Symbols: ACA.l | ACA.l (autoinhibited Ca2+/ATPase II); ATPase, coupled to transmembrane movement of ions, phosphorylative mechanism / calmodulin binding | chr1:4508963-4513938 REVERSE
AT4G32410	6029	4043	68.0255	57.199	0.250086	1.50535e-17	3.1986e-16	Symbols: CESA1, RSW1 | CESA1 (CELLULOSE SYNTHASE 1); cellulose synthase/ transferase, transferring glycosyl groups | chr4:15640620-15646665 REVERSE
AT5G35530	1390	1520	43.5363	59.6951	-0.455393	1.57354e-17	3.3401e-16	40S ribosomal protein S3 (RPS3C) | chr5:13710111-13712288 REVERSE
AT5G61960	1239	656	13.6325	9.05034	0.591002	1.59601e-17	3.38439e-16	Symbols: AML1 | AML1 (ARABIDOPSIS MEI2-LIKE PROTEIN 1); RNA binding / protein binding | chr5:24878521-24884720 REVERSE
AT3G28270	194	38	6.89279	1.69291	2.02558	1.67069e-17	3.53916e-16	FUNCTIONS IN: molecular_function unknown; INVOLVED IN: biological_process unknown; LOCATED IN: cellular_component unknown; EXPRESSED IN: 15 plant structures; EXPRESSED DURING: 9 growth stages; CONTAINS InterPro DOMAIN/s: Protein of unknown function DUF677 (InterPro:IPR007749); BEST Arabidopsis thaliana protein match is: AT14A (TAIR:AT3G28300.1); Has 443 Blast hits to 436 proteins in 133 species: …
AT5G07020	5754	3843	204.759	171.475	0.255926	1.67303e-17	3.54054e-16	proline-rich family protein | chr5:2180502-2182418 REVERSE
AT5G04740	558	717	12.9518	20.8676	-0.688115	1.88023e-17	3.97503e-16	ACT domain-containing protein | chr5:1368542-1371480 REVERSE
AT2G24150	342	493	12.1386	21.9405	-0.853998	1.89727e-17	4.007e-16	Symbols: HHP3 | HHP3 (heptahelical protein 3); receptor | chr2:10265484-10267405 REVERSE
AT3G07720	599	255	21.8631	11.6703	0.905651	1.90636e-17	4.02216e-16	kelch repeat-containing protein | chr3:2465365-2467233 FORWARD
AT3G52500	1553	1670	56.1131	75.6602	-0.431197	2.03552e-17	4.29034e-16	aspartyl protease family protein | chr3:19465499-19467386 REVERSE
AT3G13870	1830	1052	21.3434	15.3846	0.472302	2.25509e-17	4.74837e-16	Symbols: RHD3 | RHD3 (ROOT HAIR DEFECTIVE 3); GTP binding | chr3:4565412-4571260 REVERSE
AT2G36390	4776	3136	55.6362	45.8066	0.280471	2.69227e-17	5.66321e-16	Symbols: SBE2.1, BE3 | SBE2.1 (starch branching enzyme 2.1); 1,4-alpha-glucan branching enzyme | chr2:15264237-15270092 FORWARD
AT2G03680	1134	1276	61.5911	86.8988	-0.496614	2.77962e-17	5.84109e-16	Symbols: SPR1, SKU6 | SPR1 (SPIRAL1) | chr2:1120800-1122055 FORWARD
AT5G14640	259	69	5.51617	1.84266	1.58188	2.92699e-17	6.14462e-16	Symbols: ATSK13, SK13 | SK13 (SHAGGY-LIKE KINASE 13); ATP binding / protein kinase/ protein serine/threonine kinase | chr5:4719077-4722279 REVERSE
AT4G38600	2493	1510	20.5841	15.6331	0.396928	2.98341e-17	6.25682e-16	Symbols: KAK, UPL3 | KAK (KAKTUS); ubiquitin-protein ligase | chr4:18041031-18049292 REVERSE
AT1G60000	1144	1285	73.7624	103.889	-0.494088	3.02446e-17	6.33656e-16	29 kDa ribonucleoprotein, chloroplast, putative / RNA-binding protein cp29, putative | chr1:22093569-22094626 REVERSE
AT1G29700	1234	656	34.2057	22.8005	0.585167	3.50057e-17	7.32675e-16	unknown protein | chr1:10384981-10387441 REVERSE
AT1G67230	879	428	11.8645	7.24371	0.711846	3.50482e-17	7.32832e-16	Symbols: LINC1 | LINC1 (LITTLE NUCLEI1) | chr1:25151270-25156323 REVERSE
AT3G16850	681	837	17.0293	26.2442	-0.62398	3.75207e-17	7.83749e-16	glycoside hydrolase family 28 protein / polygalacturonase (pectinase) family protein | chr3:5748570-5751297 FORWARD
AT1G20260	4144	2683	72.5225	58.8751	0.30077	3.91957e-17	8.17923e-16	hydrogen ion transporting ATP synthase, rotational mechanism / hydrolase, acting on acid anhydrides, catalyzing transmembrane movement of substances / proton-transporting ATPase, rotational mechanism | chr1:7016693-7020590 FORWARD
AT1G02300	649	805	20.3461	31.6439	-0.637178	3.98078e-17	8.2987e-16	cathepsin B-like cysteine protease, putative | chr1:453288-455463 FORWARD
AT5G04810	2417	1459	42.3098	32.0242	0.401831	4.04301e-17	8.42007e-16	pentatricopeptide (PPR) repeat-containing protein | chr5:1390034-1393930 FORWARD
AT5G06510	6	72	0.199272	2.99837	-3.91137	4.16552e-17	8.6666e-16	Symbols: NF-YA10 | NF-YA10 (NUCLEAR FACTOR Y, SUBUNIT A10); transcription factor | chr5:1984991-1987044 FORWARD
AT1G15830	28	112	1.31549	6.59788	-2.32641	4.42529e-17	9.19794e-16	unknown protein | chr1:5448726-5450177 FORWARD
AT4G35350	126	246	5.62525	13.771	-1.29164	4.62618e-17	9.60597e-16	Symbols: XCP1 | XCP1 (XYLEM CYSTEINE PEPTIDASE 1); cysteine-type endopeptidase/ cysteine-type peptidase | chr4:16810482-16812009 FORWARD
AT3G02450	1839	1062	49.7035	35.9905	0.465731	4.72497e-17	9.80139e-16	cell division protein ftsH, putative | chr3:502707-505230 REVERSE
AT1G27730	630	276	46.0631	25.3035	0.864277	4.84723e-17	1.00451e-15	Symbols: STZ, ZAT10 | STZ (salt tolerance zinc finger); nucleic acid binding / transcription factor/ transcription repressor/ zinc ion binding | chr1:9648141-9649073 REVERSE
AT3G10850	1362	1487	45.8598	62.7804	-0.453085	4.92206e-17	1.01901e-15	Symbols: GLX2-2, GLY2 | GLY2; hydroxyacylglutathione hydrolase | chr3:3397549-3399574 REVERSE
AT2G28630	141	264	4.99151	11.7186	-1.23125	5.18494e-17	1.07237e-15	Symbols: KCS12 | KCS12 (3-KETOACYL-COA SYNTHASE 12); acyltransferase/ catalytic/ transferase, transferring acyl groups other than amino-acyl groups | chr2:12275319-12277245 REVERSE
AT5G39730	254	394	14.5362	28.2731	-0.959774	5.24303e-17	1.08332e-15	avirulence-responsive protein-related / avirulence induced gene (AIG) protein-related | chr5:15901679-15902870 FORWARD
AT2G26890	1557	872	8.66419	6.08435	0.509962	5.30099e-17	1.09422e-15	Symbols: GRV2, KAM2 | GRV2 (GRAVITROPISM DEFECTIVE 2); binding / heat shock protein binding | chr2:11462067-11473841 REVERSE
AT5G62790	4193	2721	86.2851	70.2098	0.297439	5.44437e-17	1.12271e-15	Symbols: DXR, PDE129 | DXR (1-DEOXY-D-XYLULOSE 5-PHOSPHATE REDUCTOISOMERASE); 1-deoxy-D-xylulose-5-phosphate reductoisomerase | chr5:25214125-25217439 REVERSE
AT3G52060	376	525	14.6152	25.5879	-0.807991	6.01791e-17	1.23976e-15	unknown protein | chr3:19310532-19312286 REVERSE
AT5G08760	216	351	21.7329	44.2823	-1.02685	6.12219e-17	1.26001e-15	unknown protein | chr5:2854940-2855617 FORWARD
AT1G78830	1212	1345	51.7393	71.9943	-0.476623	6.31289e-17	1.29798e-15	curculin-like (mannose-binding) lectin family protein | chr1:29636955-29638552 REVERSE
AT3G59970	5144	3411	106.692	88.7096	0.26629	6.33742e-17	1.30175e-15	Symbols: MTHFR1 | MTHFR1 (METHYLENETETRAHYDROFOLATE REDUCTASE 1); methylenetetrahydrofolate reductase (NADPH) | chr3:22151195-22154483 FORWARD
AT4G30600	1392	763	29.8706	20.5299	0.540998	6.72575e-17	1.38016e-15	signal recognition particle receptor alpha subunit family protein | chr4:14937840-14941018 REVERSE
AT1G68790	729	337	10.7852	6.25155	0.786763	6.77843e-17	1.38961e-15	Symbols: LINC3 | LINC3 (LITTLE NUCLEI3) | chr1:25834709-25839319 REVERSE
AT3G51950	1526	1637	29.1677	39.2333	-0.427706	7.20477e-17	1.47557e-15	zinc finger (CCCH-type) family protein / RNA recognition motif (RRM)-containing protein | chr3:19277778-19281346 REVERSE
AT2G24945	328	473	7.9345	14.3471	-0.854551	8.15938e-17	1.66945e-15	unknown protein | chr2:10609413-10612232 FORWARD
AT5G64350	1148	1283	53.1299	74.453	-0.486805	8.48465e-17	1.73431e-15	Symbols: FKBP12, ATFKBP12 | FKBP12 (FK506-BINDING PROTEIN); FK506 binding / peptidyl-prolyl cis-trans isomerase | chr5:25734598-25736071 REVERSE
AT3G55760	1003	510	25.4168	16.205	0.649346	8.80556e-17	1.79815e-15	unknown protein | chr3:20700435-20703056 FORWARD
AT1G50200	3487	2219	32.6481	26.0508	0.32567	9.08643e-17	1.8537e-15	Symbols: ALATS, ACD | ALATS (ALANYL-TRNA SYNTHETASE); ATP binding / alanine-tRNA ligase/ ligase, forming aminoacyl-tRNA and related compounds / nucleic acid binding / nucleotide binding | chr1:18591204-18598481 REVERSE
AT1G09070	2208	1319	118.976	89.1177	0.416889	9.17483e-17	1.86992e-15	Symbols: SRC2, (AT)SRC2 | SRC2 (SOYBEAN GENE REGULATED BY COLD-2); protein binding | chr1:2927703-2928968 FORWARD
AT1G71220	1484	826	9.83814	6.86622	0.518871	9.70821e-17	1.9767e-15	Symbols: EBS1 | EBS1 (EMS-mutagenized bri1 suppressor 1); UDP-glucose:glycoprotein glucosyltransferase/ transferase, transferring glycosyl groups / transferase, transferring hexosyl groups | chr1:26841630-26851919 FORWARD
AT2G22990	3985	3835	70.3535	84.8948	-0.271054	9.96201e-17	2.02641e-15	Symbols: SNG1, SCPL8 | SNG1 (SINAPOYLGLUCOSE 1); serine-type carboxypeptidase/ sinapoylglucose-malate O-sinapoyltransferase | chr2:9786316-9790179 FORWARD
AT2G35050	2747	1696	29.6884	22.9833	0.369314	1.07391e-16	2.18237e-15	protein kinase family protein | chr2:14769708-14775035 FORWARD
AT3G29180	416	154	8.48129	3.93684	1.10725	1.08161e-16	2.19588e-15	unknown protein | chr3:11148215-11151560 FORWARD
AT4G39420	1050	541	4.53142	2.92753	0.630282	1.08253e-16	2.19564e-15	unknown protein | chr4:18339287-18342153 FORWARD
AT4G37080	772	365	13.7396	8.1453	0.754298	1.08701e-16	2.2026e-15	unknown protein | chr4:17473272-17476952 FORWARD
AT3G14240	742	892	19.137	28.8464	-0.592031	1.11431e-16	2.25573e-15	subtilase family protein | chr3:4741473-4744117 REVERSE
AT5G43960	1316	715	28.4816	19.4032	0.553737	1.1363e-16	2.29802e-15	nuclear transport factor 2 (NTF2) family protein / RNA recognition motif (RRM)-containing protein | chr5:17688788-17691939 REVERSE
AT5G57345	1793	1879	99.2806	130.458	-0.393997	1.22451e-16	2.47403e-15	unknown protein | chr5:23229407-23230638 REVERSE
AT1G23960	289	429	10.3219	19.2122	-0.896314	1.47855e-16	2.98443e-15	unknown protein | chr1:8478407-8480316 REVERSE
AT4G22570	289	429	5.98143	11.1333	-0.896314	1.47855e-16	2.98156e-15	Symbols: APT3 | APT3 (ADENINE PHOSPHORIBOSYL TRANSFERASE 3); adenine phosphoribosyltransferase | chr4:11882126-11885421 REVERSE
AT4G13940	11609	8219	341.204	302.898	0.171802	1.51323e-16	3.04856e-15	Symbols: HOG1, EMB1395, SAHH1, MEE58, ATSAHH1 | MEE58 (MATERNAL EFFECT EMBRYO ARREST 58); adenosylhomocysteinase/ copper ion binding | chr4:8054862-8057139 FORWARD
AT3G10720	473	622	10.299	16.9818	-0.72148	1.55298e-16	3.12562e-15	pectinesterase, putative | chr3:3354482-3357614 REVERSE
AT1G34260	611	268	6.71945	3.69561	0.862532	1.60956e-16	3.23641e-15	phosphatidylinositol-4-phosphate 5-kinase family protein | chr1:12485967-12492169 FORWARD
AT3G59820	1186	631	19.5566	13.0466	0.583985	1.62005e-16	3.25438e-15	calcium-binding mitochondrial protein-related | chr3:22098028-22102086 REVERSE
AT5G51570	1010	517	32.9033	21.1187	0.639712	1.70732e-16	3.4264e-15	band 7 family protein | chr5:20949404-20951497 FORWARD
AT2G35470	57	153	3.81214	12.8305	-1.75091	1.71641e-16	3.44135e-15	unknown protein | chr2:14908844-14909863 REVERSE
AT4G04610	1294	1416	43.8952	60.2288	-0.45639	1.71737e-16	3.43999e-15	Symbols: APR1, APR, PRH19, ATAPR1 | APR1 (APS REDUCTASE 1); adenylyl-sulfate reductase | chr4:2325003-2327013 FORWARD
AT4G11211	38	125	5.36699	22.1368	-2.04426	1.92748e-16	3.85718e-15	unknown protein | chr4:6836106-6836588 FORWARD
AT1G02920	271	78	16.5802	5.98374	1.47034	1.94434e-16	3.8872e-15	Symbols: ATGSTF7, GST11, ATGSTF8, GSTF7 | GSTF7; copper ion binding / glutathione binding / glutathione transferase | chr1:658657-659771 REVERSE
AT4G01660	410	152	10.3093	4.79233	1.10515	1.98893e-16	3.97255e-15	Symbols: ATABC1, ATATH10 | ATABC1 (ARABIDOPSIS THALIANA ABC TRANSPORTER 1); transporter | chr4:708544-711256 FORWARD
AT3G17100	409	555	22.7577	38.7218	-0.766794	2.04018e-16	4.07105e-15	transcription factor | chr3:5831253-5832419 FORWARD
AT2G30070	404	149	7.58387	3.50715	1.11264	2.31767e-16	4.62035e-15	Symbols: ATKT1, ATKT1P, ATKUP1, KUP1 | ATKT1 (POTASSIUM TRANSPORTER 1); potassium ion transmembrane transporter | chr2:12834993-12838626 FORWARD
AT5G61790	3175	2004	80.5167	63.7233	0.337467	2.3481e-16	4.67659e-15	Symbols: CNX1, ATCNX1 | calnexin 1 (CNX1) | chr5:24827102-24829791 REVERSE
AT2G28950	980	1118	29.6466	42.408	-0.516473	2.35622e-16	4.68829e-15	Symbols: ATEXPA6, ATEXP6, ATHEXP ALPHA 1.8 | ATEXPA6 (ARABIDOPSIS THALIANA EXPANSIN A6) | chr2:12431341-12433595 REVERSE
AT5G17460	284	85	7.18077	2.69482	1.41395	2.49013e-16	4.95005e-15	unknown protein | chr5:5757098-5759795 REVERSE
AT3G52930	3798	2450	111.388	90.0968	0.306052	2.64731e-16	5.25753e-15	fructose-bisphosphate aldolase, putative | chr3:19626748-19629073 REVERSE
AT3G26200	76	178	2.73157	8.02189	-1.55421	2.73213e-16	5.42084e-15	Symbols: CYP71B22 | CYP71B22; electron carrier/ heme binding / iron ion binding / monooxygenase/ oxygen binding | chr3:9589282-9591179 FORWARD
AT3G16140	15737	13808	1103.33	1213.87	-0.13775	2.81282e-16	5.57565e-15	Symbols: PSAH-1 | PSAH-1 (photosystem I subunit H-1) | chr3:5468509-5469481 REVERSE
AT4G38550	2373	2398	51.1307	64.7875	-0.341526	2.85389e-16	5.65172e-15	LOCATED IN: chloroplast; EXPRESSED IN: 21 plant structures; EXPRESSED DURING: 13 growth stages; CONTAINS InterPro DOMAIN/s: Phospholipase-like, arabidopsis (InterPro:IPR007942); BEST Arabidopsis thaliana protein match is: unknown protein (TAIR:AT2G20950.1); Has 2527 Blast hits to 1973 proteins in 273 species: Archae - 3; Bacteria - 103; Metazoa - 1039; Fungi - 619; Plants - 503; Viruses - 44; Oth…
AT2G36580	783	375	13.4714	8.08986	0.735715	2.86378e-16	5.66596e-15	pyruvate kinase, putative | chr2:15339122-15343086 FORWARD
AT4G11320	2	60	0.0755452	2.84175	-5.2333	2.88586e-16	5.70427e-15	cysteine proteinase, putative | chr4:6887254-6889059 FORWARD
AT3G13300	1905	1117	20.4975	15.0701	0.443755	2.94805e-16	5.8217e-15	Symbols: VCS | VCS (VARICOSE); nucleotide binding / protein homodimerization | chr3:4303874-4310213 FORWARD
AT3G13300	1905	1117	20.4975	15.0701	0.443755	2.94805e-16	5.8217e-15	Symbols: VCS | VCS (VARICOSE); nucleotide binding / protein homodimerization | chr3:4303874-4310213 FORWARD
AT1G13950	53	146	2.79839	9.66592	-1.78831	3.27724e-16	6.46568e-15	Symbols: EIF-5A, ELF5A-1, ATELF5A-1, EIF5A | ELF5A-1 (EUKARYOTIC ELONGATION FACTOR 5A-1); translation initiation factor | chr1:4773576-4774867 FORWARD
AT3G54090	775	919	28.3781	42.1945	-0.572275	3.28722e-16	6.47928e-15	pfkB-type carbohydrate kinase family protein | chr3:20028124-20029986 FORWARD
AT4G15920	194	321	4.59679	9.5371	-1.05292	3.34e-16	6.57713e-15	INVOLVED IN: biological_process unknown; LOCATED IN: endomembrane system, integral to membrane, membrane; EXPRESSED IN: 23 plant structures; EXPRESSED DURING: 13 growth stages; CONTAINS InterPro DOMAIN/s: MtN3 and saliva related transmembrane protein, conserved region (InterPro:IPR018169), RAG1-activating protein 1 homologue (InterPro:IPR018179), MtN3 and saliva related transmembrane protein (Int…
AT2G21620	953	483	38.6052	24.5334	0.654046	3.36235e-16	6.61494e-15	Symbols: RD2 | RD2 | chr2:9248573-9250256 FORWARD
AT3G10410	3307	2101	79.9131	63.6602	0.32804	3.54449e-16	6.96674e-15	Symbols: scpl49 | scpl49 (serine carboxypeptidase-like 49); serine-type carboxypeptidase | chr3:3235291-3238113 REVERSE
AT5G05740	2674	1653	57.3807	44.477	0.367506	3.70756e-16	7.28043e-15	Symbols: ATEGY2, EGY2 | EGY2; metalloendopeptidase | chr5:1723836-1726859 REVERSE
AT3G54500	518	664	9.66008	15.5266	-0.684638	3.89158e-16	7.63463e-15	FUNCTIONS IN: molecular_function unknown; INVOLVED IN: biological_process unknown; LOCATED IN: cellular_component unknown; EXPRESSED IN: 22 plant structures; EXPRESSED DURING: 13 growth stages; BEST Arabidopsis thaliana protein match is: dentin sialophosphoprotein-related (TAIR:AT5G64170.2); Has 108 Blast hits to 102 proteins in 33 species: Archae - 0; Bacteria - 4; Metazoa - 36; Fungi - 7; Plant…
AT4G13340	2582	1589	71.9514	55.522	0.373963	4.07666e-16	7.99026e-15	leucine-rich repeat family protein / extensin family protein | chr4:7758610-7761057 FORWARD
AT4G38710	1527	862	45.4088	32.1415	0.498533	4.26936e-16	8.36013e-15	glycine-rich protein | chr4:18077790-18080083 REVERSE
AT3G12260	793	935	36.5269	54.0019	-0.564052	4.44092e-16	8.68797e-15	complex 1 family protein / LVR family protein | chr3:3908940-3910420 REVERSE
AT1G27760	742	351	16.6888	9.89891	0.753542	4.51009e-16	8.81505e-15	Symbols: SAT32, ATSAT32 | interferon-related developmental regulator family protein / IFRD protein family | chr1:9668584-9671616 FORWARD
AT1G12900	41414	31072	1448.05	1362.28	0.0880964	4.5657e-16	8.91544e-15	Symbols: GAPA-2 | GAPA-2 (GLYCERALDEHYDE 3-PHOSPHATE DEHYDROGENASE A SUBUNIT 2); NAD or NADH binding / binding / catalytic/ glyceraldehyde-3-phosphate dehydrogenase (phosphorylating)/ glyceraldehyde-3-phosphate dehydrogenase | chr1:4392450-4394400 REVERSE
AT3G47570	50	141	0.996455	3.52343	-1.8221	4.63919e-16	9.05052e-15	leucine-rich repeat transmembrane protein kinase, putative | chr3:17527507-17530929 FORWARD
AT4G24930	1559	884	42.2027	30.0057	0.492096	4.65977e-16	9.08223e-15	thylakoid lumenal 17.9 kDa protein, chloroplast | chr4:12821223-12823742 REVERSE
AT1G23130	6050	5609	483.839	562.457	-0.217215	4.68819e-16	9.12914e-15	Bet v I allergen family protein | chr1:8200383-8201235 FORWARD
AT3G55410	3058	1926	45.3497	35.8139	0.340574	4.70167e-16	9.14688e-15	2-oxoglutarate dehydrogenase E1 component, putative / oxoglutarate decarboxylase, putative / alpha-ketoglutaric dehydrogenase, putative | chr3:20541435-20546034 FORWARD
AT3G23450	1080	1209	41.8368	58.7246	-0.48919	4.8198e-16	9.36802e-15	unknown protein | chr3:8410433-8412193 FORWARD
AT4G32940	2026	1203	46.0848	34.3117	0.425591	4.82152e-16	9.36268e-15	Symbols: GAMMA-VPE, GAMMAVPE | GAMMA-VPE (GAMMA VACUOLAR PROCESSING ENZYME); cysteine-type endopeptidase | chr4:15900270-15903268 REVERSE
AT3G18890	5244	4913	90.0633	105.801	-0.232343	5.13554e-16	9.96322e-15	binding / catalytic/ coenzyme binding | chr3:6511023-6514994 FORWARD
AT3G15810	279	414	12.9739	24.1392	-0.895772	5.18591e-16	1.00517e-14	unknown protein | chr3:5347822-5349288 REVERSE
AT3G57660	648	294	4.87428	2.77294	0.813771	5.7038e-16	1.10453e-14	Symbols: NRPA1 | NRPA1; DNA binding / DNA-directed RNA polymerase/ zinc ion binding | chr3:21353746-21362814 FORWARD
AT3G57040	72	171	2.70019	8.04111	-1.57433	5.76796e-16	1.11592e-14	Symbols: ARR9, ATRR4 | ARR9 (RESPONSE REGULATOR 9); transcription regulator/ two-component response regulator | chr3:21109614-21111432 FORWARD
AT2G05440	0	54	1e-05	4.25713	-18.6995	5.88688e-16	1.13788e-14	glycine-rich protein | chr2:1993082-1994166 FORWARD
AT1G66500	188	40	8.53852	2.27794	1.90625	6.17272e-16	1.19203e-14	zinc finger (C2H2-type) family protein | chr1:24811149-24812650 REVERSE
AT4G15670	192	42	22.313	6.12018	1.86624	7.10875e-16	1.37153e-14	glutaredoxin family protein | chr4:8929179-8929765 FORWARD
AT5G66760	1753	1018	30.8288	22.4482	0.457682	7.32305e-16	1.41157e-14	Symbols: SDH1-1 | SDH1-1; ATP binding / succinate dehydrogenase | chr5:26653658-26657536 FORWARD
AT5G54960	816	954	26.8267	39.3263	-0.551827	8.52771e-16	1.64227e-14	Symbols: PDC2 | PDC2 (pyruvate decarboxylase-2); carboxy-lyase/ catalytic/ magnesium ion binding / pyruvate decarboxylase/ thiamin pyrophosphate binding | chr5:22310687-22312761 REVERSE
AT1G24020	143	259	5.85539	13.2977	-1.18334	8.60212e-16	1.65508e-14	Symbols: MLP423 | MLP423 (MLP-LIKE PROTEIN 423) | chr1:8500451-8501520 REVERSE
AT1G72900	457	182	19.6318	9.80333	1.00185	8.77303e-16	1.68642e-14	disease resistance protein (TIR-NBS class), putative | chr1:27432195-27433782 FORWARD
AT1G33170	221	348	4.36228	8.61308	-0.981448	1.05641e-15	2.02885e-14	dehydration-responsive family protein | chr1:12027084-12030539 FORWARD
AT1G33560	281	86	5.92003	2.27182	1.38175	1.05949e-15	2.03291e-14	Symbols: ADR1 | ADR1 (ACTIVATED DISEASE RESISTANCE 1); kinase | chr1:12168768-12172005 FORWARD
AT1G45474	2812	1758	127.46	99.916	0.351255	1.12943e-15	2.16512e-14	Symbols: LHCA5 | LHCA5; pigment binding | chr1:17179302-17180530 FORWARD
AT4G28025	1243	677	44.5114	30.3981	0.550192	1.15466e-15	2.21146e-14	unknown protein | chr4:13935604-13937508 REVERSE
AT1G78490	90	193	2.54437	6.84152	-1.42701	1.15494e-15	2.20998e-14	Symbols: CYP708A3 | CYP708A3; electron carrier/ heme binding / iron ion binding / monooxygenase/ oxygen binding | chr1:29528253-29530665 FORWARD
AT5G35210	1665	961	13.5281	9.79048	0.466507	1.27825e-15	2.4437e-14	peptidase M50 family protein / sterol-regulatory element binding protein (SREBP) site 2 protease family protein | chr5:13474196-13482238 REVERSE
AT4G21380	667	807	10.5767	16.0456	-0.601288	1.28696e-15	2.45811e-14	Symbols: ARK3 | ARK3 (A. THALIANA RECEPTOR KINASE 3); kinase/ transmembrane receptor protein serine/threonine kinase | chr4:11388925-11393226 REVERSE
AT5G15580	149	265	2.42471	5.40726	-1.15709	1.29869e-15	2.47827e-14	Symbols: LNG1 | LNG1 (LONGIFOLIA1) | chr5:5068301-5072492 REVERSE
AT1G79410	309	101	12.0178	4.92544	1.28684	1.31746e-15	2.51179e-14	Symbols: AtOCT5 | AtOCT5 (Arabidopsis thaliana ORGANIC CATION/CARNITINE TRANSPORTER5); carbohydrate transmembrane transporter/ sugar:hydrogen symporter | chr1:29867880-29869633 REVERSE
AT3G61580	2273	2296	80.5078	101.969	-0.340932	1.35263e-15	2.57651e-14	delta-8 sphingolipid desaturase (SLD1) | chr3:22786047-22787972 FORWARD
AT4G30310	1438	808	29.2476	20.6063	0.50523	1.41252e-15	2.68814e-14	ribitol kinase, putative | chr4:14831861-14835214 FORWARD
AT2G37170	1645	948	77.0725	55.6929	0.468722	1.43368e-15	2.72594e-14	Symbols: PIP2B, PIP2;2 | PIP2B (PLASMA MEMBRANE INTRINSIC PROTEIN 2); water channel | chr2:15613402-15614857 REVERSE
AT4G04210	1153	619	51.2408	34.4933	0.570974	1.58019e-15	3.00178e-14	Symbols: PUX4 | PUX4; protein binding | chr4:2030319-2031853 FORWARD
AT1G56280	2256	2279	76.0743	96.361	-0.341041	1.68771e-15	3.20313e-14	Symbols: ATDI19 | ATDI19 | chr1:21072877-21074877 REVERSE
AT1G48480	417	555	10.9621	18.294	-0.738847	1.76759e-15	3.35172e-14	Symbols: RKL1 | RKL1; ATP binding / kinase/ protein serine/threonine kinase | chr1:17918391-17920985 FORWARD
AT5G53450	891	1022	16.5798	23.8458	-0.524305	1.87495e-15	3.55207e-14	Symbols: ORG1 | ORG1 (OBP3-responsive gene 1); ATP binding / kinase/ protein kinase | chr5:21688773-21692429 FORWARD
AT5G03760	433	571	6.0591	10.0188	-0.725531	1.96863e-15	3.72617e-14	Symbols: ATCSLA09, CSLA09, ATCSLA9, CSLA9, RAT4 | ATCSLA09; mannan synthase/ transferase, transferring glycosyl groups | chr5:985675-990549 REVERSE
AT5G03880	4488	2966	102.98	85.3354	0.271147	2.00124e-15	3.78449e-14	electron carrier | chr5:1038508-1041480 REVERSE
AT3G43800	502	641	32.0947	51.3862	-0.679044	2.01381e-15	3.80484e-14	Symbols: ATGSTU27 | ATGSTU27 (GLUTATHIONE S-TRANSFERASE TAU 27); glutathione transferase | chr3:15660859-15661925 FORWARD
AT3G06510	2267	1379	44.8387	34.1998	0.390755	2.05308e-15	3.87554e-14	Symbols: SFR2 | SFR2 (SENSITIVE TO FREEZING 2); beta-glucosidase/ hydrolase, hydrolyzing O-glycosyl compounds | chr3:2016385-2019677 FORWARD
AT1G21750	1947	1157	42.2722	31.4978	0.424458	2.08818e-15	3.93825e-14	Symbols: ATPDIL1-1, ATPDI5, PDI5 | ATPDIL1-1 (PDI-LIKE 1-1); protein disulfide isomerase | chr1:7645700-7648841 FORWARD
AT3G11964	962	496	5.17956	3.34856	0.62929	2.24456e-15	4.22936e-14	RNA binding | chr3:3793957-3806626 REVERSE
AT2G22360	1703	990	38.4555	28.0309	0.456171	2.28631e-15	4.30417e-14	DNAJ heat shock family protein | chr2:9497595-9500615 FORWARD
AT5G01015	171	289	18.3414	38.8681	-1.08348	2.34783e-15	4.41603e-14	unknown protein | chr5:5256-5891 REVERSE
AT1G70700	606	744	17.9973	27.7054	-0.622392	2.42047e-15	4.54858e-14	Symbols: JAZ9, TIFY7 | TIFY7 | chr1:26654768-26657064 FORWARD
AT2G27660	34	114	1.00233	4.214	-2.07183	2.48292e-15	4.66176e-14	DC1 domain-containing protein | chr2:11798537-11800850 REVERSE
AT5G06110	1017	532	22.7914	14.9493	0.608415	2.48514e-15	4.66175e-14	DNAJ heat shock N-terminal domain-containing protein / cell division protein-related | chr5:1840830-1843000 REVERSE
AT4G25130	5088	3406	235.475	197.651	0.252614	2.63797e-15	4.944e-14	peptide methionine sulfoxide reductase, putative | chr4:12898591-12900064 REVERSE
AT1G24148	203	325	10.636	21.3513	-1.00537	2.69161e-15	5.04004e-14	other RNA | chr1:8544420-8545551 FORWARD
AT3G26290	174	292	6.63489	13.9613	-1.07329	2.74943e-15	5.14371e-14	Symbols: CYP71B26 | CYP71B26; electron carrier/ heme binding / iron ion binding / monooxygenase/ oxygen binding | chr3:9632682-9634470 REVERSE
AT5G62190	2569	1593	47.2883	36.7674	0.363054	2.88709e-15	5.39645e-14	Symbols: PRH75 | PRH75; ATP-dependent helicase/ DEAD/H-box RNA helicase binding | chr5:24980268-24983973 REVERSE
AT3G05640	554	242	13.2095	7.2352	0.868472	2.8993e-15	5.41443e-14	protein phosphatase 2C, putative / PP2C, putative | chr3:1640393-1643253 REVERSE
AT3G26740	14393	12636	1115.74	1228.23	-0.138579	3.48603e-15	6.50435e-14	Symbols: CCL | CCL (CCR-LIKE) | chr3:9827801-9828680 FORWARD
AT5G03900	1591	916	26.5169	19.1428	0.470108	3.52299e-15	6.56749e-14	FUNCTIONS IN: molecular_function unknown; INVOLVED IN: biological_process unknown; LOCATED IN: chloroplast envelope; EXPRESSED IN: 22 plant structures; EXPRESSED DURING: 13 growth stages; CONTAINS InterPro DOMAIN/s: FeS cluster biogenesis (InterPro:IPR000361); Has 104 Blast hits to 104 proteins in 40 species: Archae - 0; Bacteria - 55; Metazoa - 0; Fungi - 0; Plants - 44; Viruses - 0; Other Eukar…
AT5G16370	228	352	8.15603	15.7886	-0.952948	3.5431e-15	6.5991e-14	Symbols: AAE5 | AAE5 (ACYL ACTIVATING ENZYME 5); catalytic | chr5:5356605-5358511 REVERSE
AT1G14790	194	314	3.25004	6.59591	-1.02111	3.58537e-15	6.6719e-14	Symbols: RDR1, ATRDRP1 | RDR1 (RNA-DEPENDENT RNA POLYMERASE 1); RNA-directed RNA polymerase/ nucleic acid binding | chr1:5093961-5098032 REVERSE
AT2G26140	1797	1057	32.5336	23.9948	0.439208	3.69318e-15	6.86644e-14	Symbols: ftsh4 | ftsh4 (FtsH protease 4); ATP-dependent peptidase/ ATPase/ metallopeptidase | chr2:11131578-11135345 REVERSE
AT5G48385	1441	815	28.5096	20.2182	0.495792	3.90233e-15	7.24886e-14	FUNCTIONS IN: molecular_function unknown; INVOLVED IN: biological_process unknown; LOCATED IN: cellular_component unknown; CONTAINS InterPro DOMAIN/s: Frigida-like (InterPro:IPR012474); BEST Arabidopsis thaliana protein match is: hydroxyproline-rich glycoprotein family protein (TAIR:AT3G22440.1); Has 987 Blast hits to 921 proteins in 78 species: Archae - 0; Bacteria - 16; Metazoa - 58; Fungi - 7;…
AT4G01950	519	222	14.8822	7.98199	0.898768	3.92116e-15	7.2774e-14	Symbols: ATGPAT3, GPAT3 | GPAT3 (GLYCEROL-3-PHOSPHATE ACYLTRANSFERASE 3); acyltransferase | chr4:844409-846787 REVERSE
AT5G63530	324	455	8.24409	14.5167	-0.816279	4.10973e-15	7.62063e-14	Symbols: ATFP3, FP3 | ATFP3; metal ion binding / transition metal ion binding | chr5:25433154-25435834 FORWARD
AT1G68560	2717	2683	48.5073	60.0615	-0.308239	4.14537e-15	7.67992e-14	Symbols: ATXYL1, XYL1 | XYL1 (ALPHA-XYLOSIDASE 1); alpha-N-arabinofuranosidase/ hydrolase, hydrolyzing O-glycosyl compounds / xylan 1,4-beta-xylosidase | chr1:25734182-25738002 REVERSE
AT1G13750	224	347	5.37673	10.4438	-0.957843	4.25815e-15	7.8819e-14	calcineurin-like phosphoesterase family protein | chr1:4715394-4718235 REVERSE
AT5G20140	1361	762	44.8088	31.457	0.510398	4.57957e-15	8.46939e-14	SOUL heme-binding family protein | chr5:6798832-6800903 REVERSE
AT4G25780	104	8	7.98942	0.770602	3.37403	4.71109e-15	8.70493e-14	pathogenesis-related protein, putative | chr4:13121068-13121955 FORWARD
AT5G66530	3286	2106	105.937	85.1325	0.31542	4.73838e-15	8.74765e-14	aldose 1-epimerase family protein | chr5:26553744-26555691 REVERSE
AT1G03680	8747	6122	478.89	420.27	0.188379	4.83649e-15	8.92092e-14	Symbols: ATHM1, TRX-M1, ATM1 | ATHM1; enzyme activator | chr1:916819-918064 REVERSE
AT1G35680	6746	6176	273.437	313.889	-0.199047	4.89482e-15	9.02059e-14	50S ribosomal protein L21, chloroplast / CL21 (RPL21) | chr1:13208736-13210418 FORWARD
AT5G15450	1745	1023	28.7812	21.1567	0.444014	4.98938e-15	9.18677e-14	Symbols: APG6, CLPB3, CLPB-P | CLPB3 (CASEIN LYTIC PROTEINASE B3); ATP binding / ATPase/ nucleoside-triphosphatase/ nucleotide binding / protein binding | chr5:5014212-5018347 REVERSE
AT5G63310	2981	2915	103.859	127.344	-0.294107	5.04605e-15	9.28296e-14	Symbols: NDPK2, NDPK1A, NDPK IA IA, NDPK IA, ATNDPK2 | NDPK2 (NUCLEOSIDE DIPHOSPHATE KINASE 2); ATP binding / nucleoside diphosphate kinase/ protein binding | chr5:25371904-25373861 REVERSE
AT3G47540	60	150	2.56456	8.03917	-1.64833	5.129e-15	9.42729e-14	chitinase, putative | chr3:17521029-17522269 FORWARD
AT3G13670	1852	1097	29.2045	21.6907	0.429114	5.41587e-15	9.94585e-14	protein kinase family protein | chr3:4469222-4473547 FORWARD
AT2G36490	677	319	6.80464	4.02037	0.759192	5.87777e-15	1.07847e-13	Symbols: DML1, ROS1 | DML1 (DEMETER-LIKE 1); DNA N-glycosylase/ DNA-(apurinic or apyrimidinic site) lyase/ protein binding | chr2:15308021-15314272 REVERSE
AT2G29650	3079	1960	78.7556	62.8617	0.325201	6.07361e-15	1.11342e-13	Symbols: ANTR1, PHT4;1 | PHT4;1; carbohydrate transmembrane transporter/ inorganic diphosphate transmembrane transporter/ inorganic phosphate transmembrane transporter/ organic anion transmembrane transporter/ sugar:hydrogen symporter | chr2:12673383-12676049 REVERSE
AT5G16980	211	54	7.67263	2.46215	1.6398	6.24511e-15	1.14386e-13	NADP-dependent oxidoreductase, putative | chr5:5579143-5580780 REVERSE
AT3G56680	1711	1001	48.6738	35.7057	0.446991	6.30994e-15	1.15473e-13	nucleic acid binding | chr3:20991280-20993677 FORWARD
AT2G43530	510	644	52.4749	83.0855	-0.66297	6.64087e-15	1.21423e-13	trypsin inhibitor, putative | chr2:18070056-18070718 FORWARD
AT5G24490	5441	5053	199.554	232.375	-0.219675	6.70442e-15	1.22478e-13	30S ribosomal protein, putative | chr5:8365601-8367460 FORWARD
AT1G45230	1070	571	37.7028	25.228	0.579642	7.27259e-15	1.32742e-13	defective chloroplasts and leaves protein-related / DCL protein-related | chr1:17169537-17171472 REVERSE
AT1G22590	756	369	19.8737	12.163	0.708359	7.28336e-15	1.32823e-13	Symbols: AGL87 | MADS-box family protein | chr1:7983511-7984235 FORWARD
AT1G12090	17658	15346	1370.4	1493.34	-0.123948	7.44156e-15	1.3559e-13	Symbols: ELP | ELP (EXTENSIN-LIKE PROTEIN); lipid binding | chr1:4089847-4090725 REVERSE
AT1G32490	607	277	5.35747	3.06556	0.805404	8.12424e-15	1.47901e-13	Symbols: EMB2733, ESP3 | ESP3 (ENHANCED SILENCING PHENOTYPE 3); ATP binding / ATP-dependent RNA helicase/ ATP-dependent helicase/ helicase/ nucleic acid binding | chr1:11742054-11749775 REVERSE
AT5G01210	356	486	13.4769	23.0693	-0.775486	8.25997e-15	1.50241e-13	transferase family protein | chr5:84474-86275 FORWARD
AT4G36760	1133	613	21.5173	14.5975	0.559782	8.29464e-15	1.50741e-13	Symbols: ATAPP1, APP1 | ATAPP1; N-1-naphthylphthalamic acid binding / aminopeptidase | chr4:17326617-17330208 FORWARD
AT3G10160	1273	706	16.8918	11.7465	0.524085	8.41529e-15	1.52801e-13	Symbols: ATDFC, DFC | DFC (DHFS-FPGS HOMOLOG C); tetrahydrofolylpolyglutamate synthase | chr3:3139383-3144523 REVERSE
AT3G21950	72	165	2.45705	7.06031	-1.5228	8.5252e-15	1.54663e-13	methyltransferase | chr3:7734396-7736394 FORWARD
AT4G38970	56722	43044	1706.85	1624.1	0.0716897	8.72305e-15	1.58116e-13	fructose-bisphosphate aldolase, putative | chr4:18163496-18165762 REVERSE
AT2G01320	1423	807	23.9569	17.0356	0.491888	8.97387e-15	1.62522e-13	ABC transporter family protein | chr2:154131-158182 REVERSE
AT5G41670	1538	885	55.5417	40.0741	0.4709	9.20525e-15	1.66568e-13	6-phosphogluconate dehydrogenase family protein | chr5:16665283-16667171 REVERSE
AT1G79000	1076	576	8.87353	5.95614	0.575131	9.35101e-15	1.6906e-13	Symbols: HAC1, PCAT2, ATHPCAT2 | HAC1 (HISTONE ACETYLTRANSFERASE OF THE CBP FAMILY 1); H3/H4 histone acetyltransferase/ histone acetyltransferase/ transcription cofactor | chr1:29716350-29724621 REVERSE
AT4G23320	4	59	0.0975927	1.80496	-4.20905	9.42843e-15	1.70313e-13	protein kinase family protein | chr4:12189182-12191626 REVERSE
AT3G11410	877	447	31.3557	20.0393	0.645895	9.91716e-15	1.78987e-13	Symbols: ATPP2CA, AHG3, PP2CA | PP2CA (ARABIDOPSIS THALIANA PROTEIN PHOSPHATASE 2CA); protein binding / protein serine/threonine phosphatase | chr3:3583883-3585790 REVERSE
AT4G11960	638	769	14.7285	22.2598	-0.595833	9.93704e-15	1.79191e-13	Symbols: PGRL1B | PGRL1B (PGR5-Like B) | chr4:7174886-7177840 REVERSE
AT5G44800	822	412	5.58846	3.51217	0.670087	1.03331e-14	1.86173e-13	Symbols: CHR4 | CHR4 (CHROMATIN REMODELING 4); ATP binding / DNA binding / chromatin binding / helicase/ nucleic acid binding / protein binding / zinc ion binding | chr5:18083419-18093452 REVERSE
AT5G58070	1408	1496	83.5944	111.369	-0.413869	1.04665e-14	1.88415e-13	Symbols: ATTIL, TIL | TIL (TEMPERATURE-INDUCED LIPOCALIN); binding / transporter | chr5:23500061-23501209 REVERSE
AT4G09150	1092	587	14.4423	9.73441	0.569134	1.04765e-14	1.88432e-13	T-complex protein 11 | chr4:5828617-5833660 FORWARD
AT5G08790	738	359	35.6042	21.7169	0.71323	1.06808e-14	1.91943e-13	Symbols: ATAF2, anac081 | ATAF2; transcription activator | chr5:2858849-2860262 REVERSE
AT1G71030	282	407	15.489	28.0302	-0.85574	1.07648e-14	1.93287e-13	Symbols: ATMYBL2, MYBL2 | MYBL2 (ARABIDOPSIS MYB-LIKE 2); DNA binding / transcription factor | chr1:26795123-26796364 REVERSE
AT1G64860	836	960	18.8528	27.1456	-0.525938	1.11838e-14	2.00638e-13	Symbols: SIGA, SIG1, SIG2, SIGB, RPOD1 | SIGA (SIGMA FACTOR A); DNA binding / DNA-directed RNA polymerase/ sigma factor/ transcription factor | chr1:24097953-24100952 FORWARD
AT5G04430	2842	1796	53.6303	42.4963	0.335712	1.14923e-14	2.05998e-13	Symbols: BTR1, BTR1L | BTR1L (BINDING TO TOMV RNA 1L (LONG FORM)); nucleic acid binding | chr5:1250251-1253865 REVERSE
AT1G12080	68	159	5.24749	15.385	-1.55183	1.16552e-14	2.08739e-13	unknown protein | chr1:4084162-4085045 FORWARD
AT4G33030	1176	1280	33.5383	45.7722	-0.448662	1.26335e-14	2.26066e-13	Symbols: SQD1 | SQD1; UDPsulfoquinovose synthase/ sulfotransferase | chr4:15935416-15937807 FORWARD
AT5G43260	671	318	64.8354	38.5279	0.750879	1.36761e-14	2.44514e-13	chaperone protein dnaJ-related | chr5:17357377-17358082 REVERSE
AT4G20850	3463	2242	25.7647	20.9154	0.30083	1.44621e-14	2.58347e-13	Symbols: TPP2 | TPP2 (TRIPEPTIDYL PEPTIDASE II); tripeptidyl-peptidase | chr4:11160721-11169889 REVERSE
AT1G75100	94	192	2.14822	5.50186	-1.35678	1.4759e-14	2.63425e-13	Symbols: JAC1 | JAC1 (J-DOMAIN PROTEIN REQUIRED FOR CHLOROPLAST ACCUMULATION RESPONSE 1); heat shock protein binding | chr1:28190816-28193800 REVERSE
AT3G25760	873	446	43.5334	27.887	0.642531	1.50099e-14	2.67677e-13	Symbols: AOC1, ERD12 | AOC1 (ALLENE OXIDE CYCLASE 1); allene-oxide cyclase | chr3:9403883-9405250 FORWARD
AT3G23820	4795	3209	162.012	135.952	0.253	1.51216e-14	2.69439e-13	Symbols: GAE6 | GAE6 (UDP-D-GLUCURONATE 4-EPIMERASE 6); UDP-glucuronate 4-epimerase/ catalytic | chr3:8603444-8605462 FORWARD
AT5G45670	73	165	2.54464	7.21184	-1.5029	1.52623e-14	2.71715e-13	GDSL-motif lipase/hydrolase family protein | chr5:18528494-18530450 FORWARD
AT5G58160	187	44	2.21277	0.652839	1.76106	1.59432e-14	2.83597e-13	actin binding | chr5:23533701-23539465 FORWARD
AT3G50440	155	265	8.93048	19.1446	-1.10013	1.64191e-14	2.91814e-13	Symbols: ATMES10, MES10 | MES10 (METHYL ESTERASE 10); hydrolase/ hydrolase, acting on ester bonds / methyl jasmonate esterase | chr3:18717311-18718494 REVERSE
AT4G16890	4007	2636	55.2216	45.5505	0.277765	1.64411e-14	2.91958e-13	Symbols: SNC1, BAL | SNC1 (SUPPRESSOR OF NPR1-1, CONSTITUTIVE 1); nucleotide binding | chr4:9500506-9505455 REVERSE
AT5G41050	149	258	10.1441	22.0244	-1.11847	1.65875e-14	2.94309e-13	unknown protein | chr5:16433317-16434318 REVERSE
AT2G26690	527	657	9.34508	14.6082	-0.644497	1.67182e-14	2.96376e-13	nitrate transporter (NTP2) | chr2:11347147-11350993 REVERSE
AT4G30890	772	382	16.3046	10.1161	0.688622	1.67775e-14	2.97177e-13	Symbols: UBP24 | UBP24 (UBIQUITIN-SPECIFIC PROTEASE 24); ubiquitin thiolesterase/ ubiquitin-specific protease | chr4:15036096-15039263 REVERSE
AT1G68290	42	122	1.62055	5.90242	-1.86483	1.85738e-14	3.28717e-13	Symbols: ENDO 2 | ENDO 2 (endonuclease 2); T/G mismatch-specific endonuclease/ endonuclease/ nucleic acid binding / single-stranded DNA specific endodeoxyribonuclease | chr1:25596671-25598438 FORWARD
AT1G61890	437	178	8.49073	4.33653	0.969349	1.87754e-14	3.32004e-13	MATE efflux family protein | chr1:22867770-22871280 REVERSE
AT1G32990	4430	4168	201.469	237.678	-0.238455	1.91702e-14	3.387e-13	Symbols: PRPL11 | PRPL11 (PLASTID RIBOSOMAL PROTEIN L11); structural constituent of ribosome | chr1:11955785-11957284 FORWARD
AT4G26520	670	797	22.9792	34.2749	-0.576825	1.96959e-14	3.47695e-13	fructose-bisphosphate aldolase, cytoplasmic | chr4:13388386-13390374 FORWARD
AT5G12130	1195	658	28.188	19.4617	0.534444	1.99157e-14	3.51281e-13	Symbols: PDE149, ATTERC | PDE149 (PIGMENT DEFECTIVE 149) | chr5:3919594-3922485 FORWARD
AT4G17500	199	50	13.3615	4.20949	1.66636	2.00531e-14	3.53407e-13	Symbols: ATERF-1 | ATERF-1 (ETHYLENE RESPONSIVE ELEMENT BINDING FACTOR 1); DNA binding / transcription activator/ transcription factor | chr4:9759325-9760340 FORWARD
AT4G20860	182	42	6.72565	1.94612	1.78907	2.00839e-14	3.53652e-13	FAD-binding domain-containing protein | chr4:11172622-11174467 FORWARD
AT4G28740	1113	604	42.679	29.0411	0.555426	2.1644e-14	3.80804e-13	FUNCTIONS IN: molecular_function unknown; INVOLVED IN: biological_process unknown; LOCATED IN: chloroplast; EXPRESSED IN: 21 plant structures; EXPRESSED DURING: 13 growth stages; BEST Arabidopsis thaliana protein match is: LPA1 (LOW PSII ACCUMULATION1); binding (TAIR:AT1G02910.1); Has 65 Blast hits to 65 proteins in 19 species: Archae - 0; Bacteria - 17; Metazoa - 0; Fungi - 0; Plants - 46; Virus…
AT2G27030	963	1077	28.1945	39.5378	-0.487817	2.20827e-14	3.88197e-13	Symbols: CAM5 | CAM5 (CALMODULIN 5); calcium ion binding | chr2:11532004-11534333 FORWARD
AT1G54040	327	452	6.89554	11.9513	-0.793439	2.25488e-14	3.96057e-13	Symbols: ESP, TASTY | ESP (EPITHIOSPECIFIER PROTEIN); enzyme regulator | chr1:20170715-20173949 REVERSE
AT1G54040	327	452	6.89554	11.9513	-0.793439	2.25488e-14	3.96057e-13	Symbols: ESP, TASTY | ESP (EPITHIOSPECIFIER PROTEIN); enzyme regulator | chr1:20170715-20173949 REVERSE
AT2G21185	83	177	9.25169	24.7386	-1.41897	2.30283e-14	4.04143e-13	unknown protein | chr2:9076437-9077048 REVERSE
AT2G03750	433	561	23.5363	38.236	-0.700041	2.38421e-14	4.18074e-13	sulfotransferase family protein | chr2:1147807-1149061 REVERSE
AT2G22980	875	993	13.6435	19.4144	-0.508918	2.46301e-14	4.31531e-13	Symbols: SCPL13 | serine-type carboxypeptidase | chr2:9778877-9783251 FORWARD
AT1G56660	394	154	10.0628	4.93173	1.02886	2.51562e-14	4.4038e-13	unknown protein | chr1:21237888-21240558 FORWARD
AT3G45980	982	1094	92.145	128.717	-0.482225	2.60134e-14	4.55007e-13	Symbols: H2B, HTB9 | HTB9; DNA binding | chr3:16897287-16898013 REVERSE
AT2G18560	100	198	3.85626	9.57393	-1.31191	2.69901e-14	4.71697e-13	UDP-glucoronosyl/UDP-glucosyl transferase family protein | chr2:8059288-8061056 FORWARD
AT5G20950	1189	1287	20.4103	27.7015	-0.44067	2.90486e-14	5.0725e-13	glycosyl hydrolase family 3 protein | chr5:7107376-7111349 REVERSE
AT2G03390	1433	820	43.9548	31.5378	0.478936	3.08276e-14	5.37867e-13	uvrB/uvrC motif-containing protein | chr2:1030402-1032625 REVERSE
AT1G47500	684	329	18.3198	11.0489	0.729502	3.31592e-14	5.78067e-13	Symbols: ATRBP47C | ATRBP47C' (RNA-binding protein 47C'); RNA binding | chr1:17432518-17435064 FORWARD'
AT2G32100	66	154	4.8205	14.1035	-1.5488	3.33633e-14	5.81142e-13	Symbols: ATOFP16, OFP16 | OFP16 (ARABIDOPSIS THALIANA OVATE FAMILY PROTEIN 16) | chr2:13647852-13648785 FORWARD
AT2G31960	1516	877	9.11729	6.6134	0.463214	3.46307e-14	6.02717e-13	Symbols: ATGSL03, GSL03, ATGSL3 | ATGSL03 (GLUCAN SYNTHASE-LIKE 3); 1,3-beta-glucan synthase/ transferase, transferring glycosyl groups | chr2:13589545-13600066 FORWARD
AT5G64290	4384	2917	115.872	96.6721	0.261355	3.47382e-14	6.04087e-13	Symbols: DCT, DIT2.1 | DIT2.1 (DICARBOXYLATE TRANSPORT 2.1); oxoglutarate:malate antiporter | chr5:25714178-25716758 REVERSE
AT4G03410	532	236	15.1594	8.4322	0.846232	3.69503e-14	6.42023e-13	peroxisomal membrane protein-related | chr4:1501168-1503561 FORWARD
AT3G07360	187	299	5.97221	11.9735	-1.00351	3.8364e-14	6.66034e-13	Symbols: PUB9, ATPUB9 | PUB9 (PLANT U-BOX 9); ubiquitin-protein ligase | chr3:2354721-2356854 FORWARD
AT1G08540	2875	1829	55.876	44.5717	0.3261	4.09006e-14	7.09485e-13	Symbols: SIGB, SIG1, SIG2, SIGA, ATSIG1, ABC1, ATSIG2 | SIG2 (RNA POLYMERASE SIGMA SUBUNIT 2); DNA binding / DNA-directed RNA polymerase/ sigma factor/ transcription factor | chr1:2703336-2706845 FORWARD
AT5G38980	2650	2603	311.683	383.883	-0.300589	4.38075e-14	7.59281e-13	unknown protein | chr5:15606771-15607350 FORWARD
AT1G74450	331	120	12.7426	5.79256	1.13739	4.54795e-14	7.8761e-13	unknown protein | chr1:27982509-27984280 FORWARD
AT2G45170	115	215	5.39546	12.6481	-1.22911	4.55735e-14	7.88587e-13	Symbols: ATATG8E, ATG8E | AtATG8e; microtubule binding | chr2:18624264-18625717 FORWARD
AT2G45170	115	215	5.39546	12.6481	-1.22911	4.55735e-14	7.88587e-13	Symbols: ATATG8E, ATG8E | AtATG8e; microtubule binding | chr2:18624264-18625717 FORWARD
AT4G19200	2077	2092	76.7122	96.883	-0.336788	4.79606e-14	8.29208e-13	proline-rich family protein | chr4:10498876-10500722 FORWARD
AT3G47500	257	375	8.51474	15.5786	-0.871529	4.93282e-14	8.5215e-13	Symbols: CDF3 | CDF3 (CYCLING DOF FACTOR 3); DNA binding / protein binding / transcription factor | chr3:17504000-17506058 REVERSE
AT3G52720	325	447	8.54359	14.7341	-0.786242	4.97756e-14	8.59172e-13	Symbols: ATACA1, ACA1 | ACA1 (ALPHA CARBONIC ANHYDRASE 1); carbonate dehydratase/ zinc ion binding | chr3:19538690-19541284 REVERSE
AT3G44890	4163	3926	139.69	165.183	-0.241843	5.01297e-14	8.64572e-13	Symbols: RPL9 | RPL9 (RIBOSOMAL PROTEIN L9); structural constituent of ribosome | chr3:16386434-16388466 FORWARD
AT1G08930	1248	1338	22.3687	30.0705	-0.426867	5.23514e-14	9.02147e-13	Symbols: ERD6 | ERD6 (EARLY RESPONSE TO DEHYDRATION 6); carbohydrate transmembrane transporter/ sugar transmembrane transporter/ sugar:hydrogen symporter | chr1:2873465-2877223 FORWARD
AT3G46880	95	7	6.65364	0.614741	3.43609	5.29166e-14	9.11139e-13	unknown protein | chr3:17265293-17266266 FORWARD
AT5G12250	1980	2004	55.8834	70.9208	-0.343789	5.40928e-14	9.30628e-13	Symbols: TUB6 | TUB6 (BETA-6 TUBULIN); structural constituent of cytoskeleton | chr5:3961106-3963522 REVERSE
AT1G72150	5329	3614	144.201	122.622	0.233862	5.52826e-14	9.50318e-13	Symbols: PATL1 | PATL1 (PATELLIN 1); transporter | chr1:27148460-27150980 FORWARD
AT1G27130	583	707	27.8701	42.3788	-0.604621	5.56033e-14	9.55047e-13	Symbols: ATGSTU13, GST12 | ATGSTU13 (ARABIDOPSIS THALIANA GLUTATHIONE S-TRANSFERASE TAU 13); glutathione transferase | chr1:9425460-9426886 FORWARD
AT3G61820	1145	1242	42.7525	58.1482	-0.443725	5.65478e-14	9.70475e-13	aspartyl protease family protein | chr3:22879804-22881630 REVERSE
AT3G62530	3576	3414	210.116	251.527	-0.259523	5.69427e-14	9.76452e-13	PBS lyase HEAT-like repeat-containing protein | chr3:23132138-23133298 FORWARD
AT1G65440	1548	902	13.1836	9.63223	0.452799	6.24703e-14	1.07037e-12	Symbols: GTB1 | GTB1; RNA binding / hydrolase, acting on ester bonds / transcription elongation regulator | chr1:24306667-24314573 REVERSE
AT5G43940	3825	3630	109.681	130.516	-0.250916	6.2577e-14	1.07132e-12	Symbols: HOT5, ADH2, GSNOR | HOT5 (sensitive to hot temperatures 5); S-(hydroxymethyl)glutathione dehydrogenase/ S-nitrosoglutathione reductase | chr5:17684191-17686528 FORWARD
AT3G23070	1007	539	17.3867	11.669	0.575301	6.6008e-14	1.12914e-12	RNA binding | chr3:8203469-8207419 FORWARD
AT4G33950	276	91	6.63424	2.74272	1.27432	6.65887e-14	1.13814e-12	Symbols: OST1, SNRK2-6, SRK2E, SNRK2.6, P44 | OST1 (OPEN STOMATA 1); calcium-dependent protein serine/threonine kinase/ kinase/ protein kinase | chr4:16272253-16274810 FORWARD
AT2G18940	1368	780	35.0042	25.0258	0.484115	6.77289e-14	1.15669e-12	pentatricopeptide (PPR) repeat-containing protein | chr2:8203730-8206395 REVERSE
AT2G21130	797	403	65.1128	41.283	0.657393	6.86926e-14	1.17219e-12	peptidyl-prolyl cis-trans isomerase / cyclophilin (CYP2) / rotamase | chr2:9055398-9056232 REVERSE
AT5G28030	313	111	10.436	4.64056	1.1692	6.9107e-14	1.1783e-12	cysteine synthase, putative / O-acetylserine (thiol)-lyase, putative / O-acetylserine sulfhydrylase, putative | chr5:10030406-10032451 REVERSE
AT2G25080	5502	3744	190.427	162.481	0.228969	7.02842e-14	1.1974e-12	Symbols: ATGPX1 | ATGPX1 (GLUTATHIONE PEROXIDASE 1); glutathione peroxidase | chr2:10668049-10670019 FORWARD
AT3G49580	46	125	6.08139	20.7211	-1.76863	7.13119e-14	1.21392e-12	Symbols: LSU1 | LSU1 (RESPONSE TO LOW SULFUR 1) | chr3:18375269-18375777 REVERSE
AT1G79080	407	164	14.0722	7.11	0.984926	7.25104e-14	1.23332e-12	pentatricopeptide (PPR) repeat-containing protein | chr1:29746972-29748944 REVERSE
AT2G38180	197	51	7.49515	2.433	1.62322	7.36612e-14	1.25188e-12	GDSL-motif lipase/hydrolase family protein | chr2:15997114-15998906 FORWARD
AT1G55360	558	681	15.1957	23.2537	-0.613797	7.5246e-14	1.27778e-12	unknown protein | chr1:20666222-20668726 REVERSE
AT5G60390	28700	21392	828.539	774.356	0.0975727	7.58323e-14	1.2867e-12	elongation factor 1-alpha / EF-1-alpha | chr5:24288658-24291020 FORWARD
AT5G12110	72	160	3.27225	9.11784	-1.47841	7.71399e-14	1.30782e-12	elongation factor 1B alpha-subunit 1 (eEF1Balpha1) | chr5:3914468-3915968 FORWARD
AT1G72130	151	256	4.67369	9.9353	-1.088	7.71417e-14	1.3068e-12	proton-dependent oligopeptide transport (POT) family protein | chr1:27137181-27139384 FORWARD
AT2G47890	857	442	35.4317	22.9135	0.628842	7.76527e-14	1.31439e-12	zinc finger (B-box type) family protein | chr2:19607996-19609645 FORWARD
AT1G56300	1085	1184	46.1445	63.1394	-0.452381	8.00455e-14	1.3538e-12	DNAJ heat shock N-terminal domain-containing protein | chr1:21078820-21080423 REVERSE
AT1G35140	118	16	7.11099	1.209	2.55624	8.10264e-14	1.36929e-12	Symbols: PHI-1, EXL7 | PHI-1 (PHOSPHATE-INDUCED 1) | chr1:12851997-12853128 FORWARD
AT1G26800	66	152	3.67238	10.6049	-1.52994	8.16792e-14	1.37921e-12	zinc finger (C3HC4-type RING finger) family protein | chr1:9285099-9286324 REVERSE
AT5G23860	348	469	12.2117	20.6362	-0.756908	8.30577e-14	1.40136e-12	Symbols: TUB8 | TUB8; structural constituent of cytoskeleton | chr5:8042876-8044819 FORWARD
AT4G34790	20	85	1.99175	10.6141	-2.41387	9.51988e-14	1.60491e-12	auxin-responsive family protein | chr4:16594469-16595153 FORWARD
AT4G30350	659	317	13.2066	7.96567	0.729389	9.82157e-14	1.65444e-12	heat shock protein-related | chr4:14847740-14851143 FORWARD
AT5G01750	4000	3777	174.692	206.833	-0.243648	1.00726e-13	1.69537e-12	unknown protein | chr5:289765-291326 FORWARD
AT2G32560	476	598	14.8069	23.3247	-0.65559	1.07881e-13	1.81434e-12	F-box family protein | chr2:13824794-13826986 FORWARD
AT3G50590	1391	798	11.1846	8.04554	0.475255	1.08675e-13	1.82623e-12	nucleotide binding | chr3:18771019-18779502 FORWARD
AT3G22840	96	8	5.87869	0.614268	3.25856	1.08944e-13	1.82928e-12	Symbols: ELIP1, ELIP | ELIP1 (EARLY LIGHT-INDUCABLE PROTEIN); chlorophyll binding | chr3:8084447-8085560 REVERSE
AT4G13395	127	20	20.2895	4.00641	2.34035	1.13436e-13	1.90318e-12	Symbols: DVL10, RTFL12 | RTFL12 (ROTUNDIFOLIA LIKE 12) | chr4:7785687-7786113 REVERSE
AT1G13160	505	223	8.62537	4.77584	0.852833	1.15017e-13	1.92817e-12	SDA1 family protein | chr1:4484584-4488577 FORWARD
AT1G18460	166	272	3.10759	6.38474	-1.03883	1.15605e-13	1.93648e-12	lipase family protein | chr1:6352470-6356113 FORWARD
AT5G13000	1748	1043	10.7109	8.01355	0.41856	1.1565e-13	1.93568e-12	Symbols: ATGSL12, gsl12 | ATGSL12 (glucan synthase-like 12); 1,3-beta-glucan synthase/ transferase, transferring glycosyl groups | chr5:4110295-4121427 REVERSE
AT3G11170	7927	5552	203.906	179.072	0.187361	1.21136e-13	2.02588e-12	Symbols: FAD7, FADD | FAD7 (FATTY ACID DESATURASE 7); omega-3 fatty acid desaturase | chr3:3499801-3502452 FORWARD
AT3G56710	417	538	34.861	56.3956	-0.693966	1.25183e-13	2.0919e-12	Symbols: SIB1 | SIB1 (SIGMA FACTOR BINDING PROTEIN 1); binding / protein binding | chr3:21006750-21007565 REVERSE
AT1G73870	9	65	0.406324	3.67961	-3.17885	1.26522e-13	2.11259e-12	zinc finger (B-box type) family protein | chr1:27779166-27780676 FORWARD
AT1G13470	978	1081	49.3101	68.3409	-0.470867	1.30105e-13	2.1707e-12	unknown protein | chr1:4620228-4621580 REVERSE
AT2G20530	373	493	12.5407	20.7834	-0.728818	1.30501e-13	2.17556e-12	Symbols: ATPHB6 | ATPHB6 (PROHIBITIN 6) | chr2:8841972-8844000 FORWARD
AT4G32300	481	209	10.5135	5.72803	0.876128	1.3123e-13	2.18598e-12	Symbols: SD2-5 | SD2-5 (S-DOMAIN-2 5); carbohydrate binding / kinase/ protein kinase | chr4:15599475-15602595 FORWARD
AT5G09620	993	533	34.0915	22.9447	0.571251	1.39843e-13	2.32761e-12	octicosapeptide/Phox/Bem1p (PB1) domain-containing protein | chr5:2983449-2985435 REVERSE
AT5G65670	2069	2076	50.2105	63.1712	-0.331279	1.44805e-13	2.40829e-12	Symbols: IAA9 | IAA9 (INDOLE-3-ACETIC ACID INDUCIBLE 9); transcription factor | chr5:26253658-26256468 FORWARD
AT3G11720	388	155	9.41933	4.71822	0.997382	1.60573e-13	2.66842e-12	unknown protein | chr3:3705912-3708721 REVERSE
AT1G21380	906	477	20.0796	13.2557	0.599115	1.75179e-13	2.90883e-12	VHS domain-containing protein / GAT domain-containing protein | chr1:7485636-7488713 REVERSE
AT3G54810	702	346	19.4669	12.0308	0.694292	1.75653e-13	2.9144e-12	Symbols: BME3-ZF, BME3 | zinc finger (GATA type) family protein | chr3:20296232-20298691 FORWARD
AT3G13000	415	171	6.90829	3.56925	0.952708	1.86444e-13	3.09099e-12	transcription factor | chr3:4157968-4162065 REVERSE
AT4G13180	389	156	26.4836	13.3171	0.991818	1.9117e-13	3.16684e-12	short-chain dehydrogenase/reductase (SDR) family protein | chr4:7657196-7658197 REVERSE
AT5G43760	1574	926	37.8745	27.939	0.438945	1.91963e-13	3.17747e-12	Symbols: KCS20 | KCS20 (3-KETOACYL-COA SYNTHASE 20); fatty acid elongase | chr5:17585763-17588597 FORWARD
AT2G14890	630	747	29.8658	44.403	-0.572163	1.94399e-13	3.21524e-12	Symbols: AGP9 | AGP9 (ARABINOGALACTAN PROTEIN 9) | chr2:6399621-6401059 FORWARD
AT4G04350	1533	898	20.6633	15.1772	0.445164	1.96396e-13	3.24572e-12	Symbols: EMB2369 | EMB2369 (EMBRYO DEFECTIVE 2369); ATP binding / aminoacyl-tRNA ligase/ leucine-tRNA ligase/ nucleotide binding | chr4:2128090-2133150 FORWARD
AT3G10270	1385	797	15.2217	10.9832	0.470828	1.96609e-13	3.24668e-12	ATP binding / DNA binding / DNA topoisomerase (ATP-hydrolyzing) | chr3:3173580-3179756 REVERSE
AT1G50250	4810	3246	114.93	97.2513	0.240967	1.99202e-13	3.28692e-12	Symbols: FTSH1 | FTSH1 (FtsH protease 1); ATP-dependent peptidase/ ATPase/ metallopeptidase | chr1:18614209-18617063 REVERSE
AT3G23080	582	700	19.4334	29.3077	-0.592742	2.01963e-13	3.32985e-12	FUNCTIONS IN: molecular_function unknown; INVOLVED IN: biological_process unknown; EXPRESSED IN: 23 plant structures; EXPRESSED DURING: 13 growth stages; CONTAINS InterPro DOMAIN/s: Lipid-binding START (InterPro:IPR002913); BEST Arabidopsis thaliana protein match is: unknown protein (TAIR:AT4G14500.1); Has 247 Blast hits to 246 proteins in 61 species: Archae - 0; Bacteria - 0; Metazoa - 162; Fung…
AT2G28000	12204	10727	283.075	311.987	-0.140299	2.12233e-13	3.49642e-12	Symbols: CPN60A, CH-CPN60A, SLP | CPN60A (CHAPERONIN-60ALPHA); ATP binding / protein binding | chr2:11926449-11929389 FORWARD
AT4G27710	458	577	14.4312	22.7966	-0.659631	2.16295e-13	3.56054e-12	Symbols: CYP709B3 | CYP709B3; electron carrier/ heme binding / iron ion binding / monooxygenase/ oxygen binding | chr4:13828432-13830596 FORWARD
AT4G05070	373	491	48.4668	79.9972	-0.722954	2.1675e-13	3.56524e-12	unknown protein | chr4:2593595-2594119 REVERSE
AT1G30230	2822	2740	102.836	125.198	-0.283865	2.23689e-13	3.67649e-12	elongation factor 1-beta / EF-1-beta | chr1:10638914-10640782 FORWARD
AT3G60910	133	232	5.41666	11.8475	-1.12911	2.33269e-13	3.83094e-12	catalytic/ methyltransferase | chr3:22501698-22503372 FORWARD
AT5G34850	2182	2173	42.7976	53.442	-0.320444	2.33387e-13	3.82988e-12	Symbols: ATPAP26, PAP26 | PAP26 (PURPLE ACID PHOSPHATASE 26); acid phosphatase/ protein serine/threonine phosphatase | chr5:13108154-13111631 REVERSE
AT1G18620	543	661	8.27939	12.6374	-0.610105	2.35473e-13	3.86109e-12	unknown protein | chr1:6410033-6414451 FORWARD
AT1G70610	1077	591	16.1721	11.1275	0.539381	2.45865e-13	4.02835e-12	Symbols: ATTAP1 | ATTAP1; ATPase, coupled to transmembrane movement of substances / transporter | chr1:26621961-26626503 FORWARD
AT3G01690	897	1001	30.4281	42.577	-0.484669	2.51739e-13	4.12136e-12	EXPRESSED IN: 22 plant structures; EXPRESSED DURING: 13 growth stages; CONTAINS InterPro DOMAIN/s: Alpha/beta hydrolase fold-1 (InterPro:IPR000073); BEST Arabidopsis thaliana protein match is: unknown protein (TAIR:AT5G14390.1); Has 2954 Blast hits to 2948 proteins in 496 species: Archae - 2; Bacteria - 741; Metazoa - 618; Fungi - 134; Plants - 170; Viruses - 6; Other Eukaryotes - 1283 (source: N…
AT5G16080	76	2	3.97586	0.131191	4.92152	2.52932e-13	4.13766e-12	Symbols: AtCXE17 | AtCXE17 (Arabidopsis thaliana carboxyesterase 17); hydrolase | chr5:5252315-5253618 REVERSE
AT3G23000	304	419	13.5101	23.3485	-0.789285	2.57385e-13	4.20724e-12	Symbols: CIPK7, SnRK3.10, PKS7, ATSRPK1, ATSR2 | CIPK7 (CBL-INTERACTING PROTEIN KINASE 7); ATP binding / kinase/ protein kinase/ protein serine/threonine kinase | chr3:8172597-8174131 FORWARD
AT5G51100	215	324	6.09589	11.5187	-0.918064	2.60198e-13	4.2499e-12	Symbols: FSD2 | FSD2 (FE SUPEROXIDE DISMUTASE 2); superoxide dismutase | chr5:20773296-20775701 REVERSE
AT3G04910	3135	2030	59.6545	48.435	0.300579	2.63455e-13	4.29976e-12	Symbols: WNK1, ZIK4, ATWNK1 | WNK1 (WITH NO LYSINE (K) 1); kinase/ protein kinase/ protein serine/threonine kinase | chr3:1354635-1358211 FORWARD
AT1G13110	1190	1274	44.7512	60.0738	-0.42481	2.67645e-13	4.36474e-12	Symbols: CYP71B7 | CYP71B7; electron carrier/ heme binding / iron ion binding / monooxygenase/ oxygen binding | chr1:4467220-4469033 FORWARD
AT1G66580	1942	1183	91.4904	69.8826	0.388687	2.69881e-13	4.39778e-12	60S ribosomal protein L10 (RPL10C) | chr1:24839165-24840612 FORWARD
AT4G34480	813	921	18.1126	25.7281	-0.506352	2.74283e-13	4.46604e-12	catalytic/ cation binding / hydrolase, hydrolyzing O-glycosyl compounds | chr4:16480934-16483995 REVERSE
AT1G64150	1079	593	19.5295	13.458	0.537184	2.85018e-13	4.63724e-12	unknown protein | chr1:23808909-23812677 REVERSE
AT5G25350	1115	617	27.4692	19.0597	0.527294	2.86811e-13	4.6628e-12	Symbols: EBF2 | EBF2 (EIN3-BINDING F BOX PROTEIN 2); protein binding | chr5:8794252-8797020 REVERSE
AT3G13080	597	282	7.4317	4.40171	0.755629	2.9288e-13	4.75776e-12	Symbols: ATMRP3, MRP3 | ATMRP3; ATPase, coupled to transmembrane movement of substances / chlorophyll catabolite transporter/ glutathione S-conjugate-exporting ATPase | chr3:4195786-4201265 REVERSE
AT4G33530	1640	974	26.4546	19.7004	0.425295	3.01674e-13	4.89683e-12	Symbols: KUP5 | KUP5; potassium ion transmembrane transporter | chr4:16126231-16130459 REVERSE
AT5G53440	779	397	12.3815	7.91195	0.646077	3.01845e-13	4.89582e-12	unknown protein | chr5:21683679-21687970 REVERSE
AT3G10970	1797	1083	38.2247	28.8857	0.404151	3.17265e-13	5.14194e-12	haloacid dehalogenase-like hydrolase family protein | chr3:3433098-3436279 REVERSE
AT3G54280	919	488	5.10436	3.39863	0.586777	3.22828e-13	5.22806e-12	Symbols: CHR16, CHA16, RGD3, ATBTAF1, BTAF1 | RGD3 (ROOT GROWTH DEFECTIVE 3); ATP binding / DNA binding / binding / helicase/ nucleic acid binding | chr3:20091976-20104155 FORWARD
AT5G54710	919	488	21.4184	14.261	0.586777	3.22828e-13	5.22403e-12	ankyrin repeat family protein | chr5:22227574-22230500 REVERSE
AT3G51450	159	261	6.93957	14.2835	-1.04143	3.2624e-13	5.27517e-12	strictosidine synthase family protein | chr3:19090947-19092509 FORWARD
AT5G44260	12	69	0.51163	3.68877	-2.84997	3.28049e-13	5.30033e-12	zinc finger (CCCH-type) family protein | chr5:17829626-17831225 REVERSE
AT5G06610	44	119	0.784312	2.65975	-1.76179	3.32388e-13	5.36632e-12	unknown protein | chr5:2029897-2033723 FORWARD
AT5G11720	1193	670	24.4174	17.1946	0.505954	3.39005e-13	5.46893e-12	alpha-glucosidase 1 (AGLU1) | chr5:3776814-3780146 FORWARD
AT2G37660	7464	6728	275.676	311.582	-0.176635	3.41045e-13	5.49761e-12	binding / catalytic/ coenzyme binding | chr2:15795213-15797059 REVERSE
AT1G32230	2359	1478	39.2403	30.8274	0.348122	3.47145e-13	5.59165e-12	Symbols: RCD1, CEO, CEO1, ATP8 | RCD1 (RADICAL-INDUCED CELL DEATH1); protein binding | chr1:11612118-11616218 FORWARD
AT1G54580	629	743	25.7092	38.079	-0.566709	3.6171e-13	5.82178e-12	Symbols: ACP2 | ACP2 (ACYL CARRIER PROTEIN 2); acyl carrier | chr1:20389347-20391015 FORWARD
AT5G61660	737	847	70.2181	101.187	-0.527105	3.65047e-13	5.87098e-12	glycine-rich protein | chr5:24779215-24779930 REVERSE
AT5G16710	3077	2959	117.004	141.083	-0.269992	3.72514e-13	5.98649e-12	Symbols: DHAR3 | DHAR3 (dehydroascorbate reductase 1); glutathione dehydrogenase (ascorbate) | chr5:5483288-5485081 FORWARD
AT1G08490	1146	639	26.618	18.6101	0.516313	3.77442e-13	6.06104e-12	Symbols: ATSUFS, SUFS, ATCPNIFS, ATNFS2, CPNIFS | CPNIFS (CHLOROPLASTIC NIFS-LIKE CYSTEINE DESULFURASE); cysteine desulfurase/ selenocysteine lyase/ transaminase | chr1:2685659-2688595 REVERSE
AT5G57710	2060	1268	39.4741	30.4665	0.373683	3.90079e-13	6.25917e-12	heat shock protein-related | chr5:23384794-23388353 FORWARD
AT3G01510	519	635	11.5551	17.7271	-0.617428	3.93187e-13	6.30422e-12	5-AMP-activated protein kinase beta-1 subunit-related | chr3:198679-201742 REVERSE'
AT1G20810	1226	693	53.5775	37.9737	0.496625	3.9944e-13	6.39958e-12	immunophilin / FKBP-type peptidyl-prolyl cis-trans isomerase family protein | chr1:7232006-7233566 FORWARD
AT4G39970	2748	1756	95.2063	76.2837	0.319682	4.10023e-13	6.56412e-12	haloacid dehalogenase-like hydrolase family protein | chr4:18536538-18538506 REVERSE
AT1G15120	945	1043	41.6982	57.7069	-0.46876	4.36305e-13	6.97954e-12	ubiquinol-cytochrome C reductase complex 7.8 kDa protein, putative / mitochondrial hinge protein, putative | chr1:5202648-5204193 FORWARD
AT5G36880	1297	1369	15.5579	20.5908	-0.404351	4.5892e-13	7.33572e-12	acetyl-CoA synthetase, putative / acetate-CoA ligase, putative | chr5:14534613-14540299 REVERSE
AT5G16150	1845	1866	38.6195	48.9756	-0.342735	4.62529e-13	7.38778e-12	Symbols: GLT1, PGLCT | PGLCT (PLASTIDIC GLC TRANSLOCATOR); carbohydrate transmembrane transporter/ sugar:hydrogen symporter | chr5:5272557-5275815 FORWARD
AT5G16150	1845	1866	38.6195	48.9756	-0.342735	4.62529e-13	7.38778e-12	Symbols: GLT1, PGLCT | PGLCT (PLASTIDIC GLC TRANSLOCATOR); carbohydrate transmembrane transporter/ sugar:hydrogen symporter | chr5:5272557-5275815 FORWARD
AT3G11670	335	449	6.23372	10.4763	-0.748961	4.63202e-13	7.3929e-12	Symbols: DGD1 | DGD1 (DIGALACTOSYL DIACYLGLYCEROL DEFICIENT 1); UDP-galactosyltransferase/ galactolipid galactosyltransferase/ transferase, transferring glycosyl groups | chr3:3680893-3684558 REVERSE
AT3G47650	4368	2931	280.313	235.85	0.249173	4.8421e-13	7.72233e-12	bundle-sheath defective protein 2 family / bsd2 family | chr3:17569505-17570567 FORWARD
AT3G62370	293	405	7.91905	13.7252	-0.793428	5.07413e-13	8.08622e-12	unknown protein | chr3:23080759-23083282 FORWARD
AT3G03710	2016	1239	23.7237	18.2819	0.375913	5.18432e-13	8.25556e-12	Symbols: RIF10 | RIF10 (resistant to inhibition with FSM 10); 3-5'-exoribonuclease/ RNA binding / nucleic acid binding / polyribonucleotide nucleotidyltransferase | chr3:919542-925338 FORWARD'
AT2G30766	49	125	3.50015	11.1959	-1.67748	5.29445e-13	8.42453e-12	unknown protein | chr2:13108007-13108470 FORWARD
AT3G26510	424	539	12.4458	19.8383	-0.672628	5.39454e-13	8.57728e-12	octicosapeptide/Phox/Bem1p (PB1) domain-containing protein | chr3:9710337-9712660 REVERSE
AT3G13310	163	264	13.3326	27.0764	-1.02207	5.47917e-13	8.70524e-12	DNAJ heat shock N-terminal domain-containing protein | chr3:4310608-4311441 REVERSE
AT1G77800	1044	573	9.86138	6.78656	0.539108	5.84362e-13	9.27725e-12	PHD finger family protein | chr1:29253396-29260617 FORWARD
AT5G48810	1239	1314	66.6571	88.6398	-0.411196	5.95041e-13	9.43964e-12	Symbols: ATB5-B, B5 #3, ATCB5-D, CB5-D | CB5-D (CYTOCHROME B5 ISOFORM D); heme binding | chr5:19789067-19790334 REVERSE
AT2G26080	6174	4266	87.2718	75.6112	0.206915	6.07894e-13	9.63625e-12	Symbols: AtGLDP2 | AtGLDP2 (Arabidopsis thaliana glycine decarboxylase P-protein 2); ATP binding / glycine dehydrogenase (decarboxylating) | chr2:11109003-11113828 REVERSE
AT2G26080	6174	4266	87.2718	75.6112	0.206915	6.07894e-13	9.63625e-12	Symbols: AtGLDP2 | AtGLDP2 (Arabidopsis thaliana glycine decarboxylase P-protein 2); ATP binding / glycine dehydrogenase (decarboxylating) | chr2:11109003-11113828 REVERSE
AT1G65790	225	332	4.51704	8.35733	-0.887665	6.22005e-13	9.85248e-12	Symbols: ARK1 | ARK1 (A. THALIANA RECEPTOR KINASE 1); kinase/ protein kinase/ protein serine/threonine kinase/ transmembrane receptor protein kinase | chr1:24468932-24472329 FORWARD
AT1G15740	343	456	5.83214	9.72203	-0.737232	6.38532e-13	1.01066e-11	leucine-rich repeat family protein | chr1:5410908-5414919 FORWARD
AT1G59900	2065	1275	54.3685	42.0916	0.369238	6.59678e-13	1.04335e-11	Symbols: AT-E1 ALPHA | AT-E1 ALPHA; oxidoreductase, acting on the aldehyde or oxo group of donors, disulfide as acceptor / pyruvate dehydrogenase (acetyl-transferring) | chr1:22051295-22053885 FORWARD
AT4G38810	785	404	14.1108	9.10589	0.631931	6.88687e-13	1.08841e-11	calcium-binding EF hand family protein | chr4:18115283-18119077 REVERSE
AT3G03190	76	160	5.40054	14.2561	-1.40041	7.02423e-13	1.10928e-11	Symbols: ATGSTF11, ATGSTF6 | ATGSTF11 (GLUTATHIONE S-TRANSFERASE F11); glutathione transferase | chr3:735028-735987 FORWARD
AT3G50685	1480	1533	148.473	192.835	-0.377167	7.19405e-13	1.13524e-11	unknown protein | chr3:18834155-18834834 REVERSE
AT3G11420	88	175	1.93899	4.83493	-1.31819	7.21002e-13	1.13691e-11	fringe-related protein | chr3:3591475-3594570 FORWARD
AT5G03120	88	175	6.22085	15.5119	-1.31819	7.21002e-13	1.13605e-11	unknown protein | chr5:733979-734943 FORWARD
AT2G21140	271	93	12.6018	5.42258	1.21658	7.29305e-13	1.14827e-11	Symbols: ATPRP2 | ATPRP2 (PROLINE-RICH PROTEIN 2) | chr2:9060625-9062091 REVERSE
AT2G24645	66	147	1.98867	5.55384	-1.48169	7.43969e-13	1.17048e-11
AT4G31560	1009	551	66.1203	45.2745	0.546395	7.67252e-13	1.20621e-11	Symbols: HCF153 | HCF153 | chr4:15295201-15296241 FORWARD
AT1G09310	6487	5886	535.745	609.527	-0.186143	7.96869e-13	1.25183e-11	unknown protein | chr1:3009055-3009880 FORWARD
AT4G19110	1819	1104	25.8515	19.6735	0.393998	7.97929e-13	1.25256e-11	protein kinase, putative | chr4:10454529-10459298 REVERSE
AT1G70250	85	171	1.8561	4.68207	-1.33487	8.04798e-13	1.2624e-11	receptor serine/threonine kinase, putative | chr1:26452965-26456088 FORWARD
AT3G61220	742	377	32.9969	21.0218	0.650448	8.14128e-13	1.27608e-11	short-chain dehydrogenase/reductase (SDR) family protein | chr3:22662960-22664493 FORWARD
AT5G63850	665	328	18.396	11.3772	0.693252	8.15958e-13	1.27799e-11	Symbols: AAP4 | AAP4; acidic amino acid transmembrane transporter/ amino acid transmembrane transporter/ neutral amino acid transmembrane transporter/ primary active transmembrane transporter | chr5:25551055-25553520 FORWARD
AT2G36530	7208	5040	157.903	138.441	0.189768	8.17624e-13	1.27964e-11	Symbols: LOS2 | LOS2; copper ion binding / phosphopyruvate hydratase | chr2:15320756-15323869 REVERSE
AT4G39510	14	71	0.516239	3.28276	-2.6688	8.17895e-13	1.27911e-11	Symbols: CYP96A12 | CYP96A12; electron carrier/ heme binding / iron ion binding / monooxygenase/ oxygen binding | chr4:18368803-18370652 REVERSE
AT5G06600	2433	1537	18.7773	14.8739	0.336212	8.54609e-13	1.33553e-11	Symbols: UBP12 | UBP12 (UBIQUITIN-SPECIFIC PROTEASE 12); ubiquitin thiolesterase/ ubiquitin-specific protease | chr5:2019107-2027943 REVERSE
AT2G24820	2392	1508	83.253	65.8109	0.339174	8.6968e-13	1.35807e-11	Symbols: TIC55 | TIC55 (TRANSLOCON AT THE INNER ENVELOPE MEMBRANE OF CHLOROPLASTS 55); 2 iron, 2 sulfur cluster binding / electron carrier/ oxidoreductase | chr2:10574979-10576938 FORWARD
AT2G05520	11666	8399	832.451	751.489	0.147614	9.10861e-13	1.42132e-11	Symbols: GRP-3, ATGRP-3, GRP3 | GRP-3 (GLYCINE-RICH PROTEIN 3) | chr2:2026162-2027099 FORWARD
AT2G43160	2540	1614	30.8973	24.6178	0.327781	9.56155e-13	1.49089e-11	epsin N-terminal homology (ENTH) domain-containing protein | chr2:17948067-17953669 FORWARD
AT5G24660	369	481	45.2737	73.9985	-0.708823	9.56168e-13	1.4898e-11	Symbols: LSU2 | LSU2 (RESPONSE TO LOW SULFUR 2) | chr5:8443279-8443834 REVERSE
AT5G44820	68	149	2.47666	6.80458	-1.45811	9.6448e-13	1.50164e-11	unknown protein | chr5:18095713-18097585 REVERSE
AT4G34250	87	173	3.3193	8.27621	-1.31809	9.80874e-13	1.52603e-11	Symbols: KCS16 | KCS16 (3-KETOACYL-COA SYNTHASE 16); acyltransferase/ catalytic/ transferase, transferring acyl groups other than amino-acyl groups | chr4:16394708-16396495 FORWARD
AT1G15000	133	228	6.16785	13.2579	-1.10401	9.82428e-13	1.52731e-11	Symbols: scpl50 | scpl50 (serine carboxypeptidase-like 50); serine-type carboxypeptidase | chr1:5168596-5170066 FORWARD
AT2G27150	478	213	4.86903	2.72052	0.839751	1.02393e-12	1.59065e-11	Symbols: AAO3 | AAO3 (Abscisic ALDEHYDE OXIDASE 3); abscisic aldehyde oxidase/ aldehyde oxidase/ indole-3-acetaldehyde oxidase | chr2:11601754-11607161 FORWARD
AT1G31810	632	308	6.48029	3.95992	0.710588	1.02773e-12	1.59538e-11	actin binding | chr1:11399607-11406259 REVERSE
AT1G74960	2353	1482	37.0192	29.2356	0.340549	1.09685e-12	1.70141e-11	Symbols: FAB1, KAS2 | FAB1 (FATTY ACID BIOSYNTHESIS 1); 3-oxoacyl-[acyl-carrier-protein] synthase/ fatty-acid synthase | chr1:28151978-28156227 REVERSE
AT2G35860	349	460	10.0881	16.6724	-0.724813	1.10708e-12	1.71602e-11	Symbols: FLA16 | FLA16 (FASCICLIN-LIKE ARABINOGALACTAN PROTEIN 16 PRECURSOR) | chr2:15059763-15062122 FORWARD
AT1G05850	5705	5215	177.465	203.408	-0.196847	1.10838e-12	1.71676e-11	Symbols: POM1, ERH2, ELP1, CTL1, ELP, HOT2, ATCTL1 | POM1 (POM-POM1); chitinase | chr1:1766503-1768695 REVERSE
AT1G13650	356	467	13.7594	22.6321	-0.717952	1.15185e-12	1.78277e-11	FUNCTIONS IN: molecular_function unknown; INVOLVED IN: biological_process unknown; LOCATED IN: cellular_component unknown; EXPRESSED IN: 15 plant structures; EXPRESSED DURING: 6 growth stages; BEST Arabidopsis thaliana protein match is: 18S pre-ribosomal assembly protein gar2-related (TAIR:AT2G03810.4); Has 3725 Blast hits to 1574 proteins in 203 species: Archae - 2; Bacteria - 168; Metazoa - 816…
AT1G62480	360	471	23.278	38.1875	-0.714136	1.1759e-12	1.81866e-11	vacuolar calcium-binding protein-related | chr1:23128705-23129759 FORWARD
AT1G68190	241	347	8.3581	15.0896	-0.852309	1.18814e-12	1.83624e-11	zinc finger (B-box type) family protein | chr1:25559246-25561212 FORWARD
AT2G16640	1302	750	19.9953	14.4423	0.469361	1.19518e-12	1.84575e-11	Symbols: ATTOC132, TOC132 | TOC132 (MULTIMERIC TRANSLOCON COMPLEX IN THE OUTER ENVELOPE MEMBRANE 132); transmembrane receptor | chr2:7211112-7215553 REVERSE
AT1G28350	620	301	7.33647	4.46601	0.716098	1.20283e-12	1.8562e-11	ATP binding / aminoacyl-tRNA ligase/ nucleotide binding / tyrosine-tRNA ligase | chr1:9944036-9949800 FORWARD
AT3G48640	299	408	30.2177	51.7022	-0.77483	1.22966e-12	1.8962e-11	unknown protein | chr3:18021650-18022324 REVERSE
AT1G52030	0	42	1e-05	1.14085	-16.7998	1.23281e-12	1.89967e-11	Symbols: MBP2, MBP1.2, F-ATMBP | MBP2 (MYROSINASE-BINDING PROTEIN 2); sugar binding / thioglucosidase binding | chr1:19345940-19348668 REVERSE
AT3G12980	631	308	5.12625	3.13747	0.708303	1.23506e-12	1.90174e-11	Symbols: HAC5, ATHPCAT4 | HAC5; H3/H4 histone acetyltransferase/ histone acetyltransferase | chr3:4146919-4154895 FORWARD
AT5G61140	1076	598	5.39362	3.75861	0.521054	1.29716e-12	1.99589e-11	DEAD box RNA helicase, putative | chr5:24589999-24603514 FORWARD
AT5G46760	889	984	34.0895	47.3121	-0.472882	1.32291e-12	2.03403e-11	basic helix-loop-helix (bHLH) family protein | chr5:18974231-18976009 FORWARD
AT1G25275	1514	896	148.82	110.434	0.430388	1.40876e-12	2.16444e-11	unknown protein | chr1:8860672-8861362 FORWARD
AT5G48830	888	474	20.6747	13.8377	0.579266	1.45689e-12	2.23674e-11	unknown protein | chr5:19800114-19803015 REVERSE
AT1G01190	200	302	7.49641	14.1935	-0.920955	1.47688e-12	2.26577e-11	Symbols: CYP78A8 | CYP78A8; electron carrier/ heme binding / iron ion binding / monooxygenase/ oxygen binding | chr1:83045-84864 REVERSE
AT1G02150	3008	1953	103.114	83.9464	0.296706	1.4981e-12	2.29665e-11	pentatricopeptide (PPR) repeat-containing protein | chr1:408622-410611 FORWARD
AT1G70770	2369	1496	46.4654	36.7921	0.336762	1.5745e-12	2.412e-11	unknown protein | chr1:26688230-26691277 REVERSE
AT3G01440	1523	903	87.7491	65.2362	0.427711	1.61977e-12	2.47955e-11	oxygen evolving enhancer 3 (PsbQ) family protein | chr3:168435-169618 FORWARD
AT4G12310	1326	768	41.8391	30.3849	0.461496	1.63882e-12	2.50688e-11	Symbols: CYP706A5 | CYP706A5; electron carrier/ heme binding / iron ion binding / monooxygenase/ oxygen binding | chr4:7310416-7312577 REVERSE
AT1G18740	474	212	20.7942	11.6616	0.834417	1.67046e-12	2.55341e-11	unknown protein | chr1:6463994-6466454 FORWARD
AT1G14280	108	197	4.83747	11.0642	-1.19357	1.77717e-12	2.71455e-11	Symbols: PKS2 | PKS2 (PHYTOCHROME KINASE SUBSTRATE 2) | chr1:4877627-4879149 FORWARD
AT4G23990	131	224	2.0953	4.49244	-1.10034	1.78861e-12	2.73003e-11	Symbols: ATCSLG3, CSLG3 | ATCSLG3; cellulose synthase/ transferase/ transferase, transferring glycosyl groups | chr4:12456489-12460753 FORWARD
AT3G54670	565	268	4.54943	2.70584	0.749611	1.79619e-12	2.73962e-11	Symbols: TTN8, SMC1, ATSMC1 | TTN8 (TITAN8); ATP binding / transporter | chr3:20235678-20243960 FORWARD
AT4G01080	138	232	4.94432	10.4225	-1.07586	1.83631e-12	2.79877e-11	unknown protein | chr4:466391-468294 REVERSE
AT3G08740	4327	4027	182.885	213.418	-0.222744	1.83899e-12	2.80082e-11	elongation factor P (EF-P) family protein | chr3:2654626-2656239 REVERSE
AT1G65010	1516	899	21.8549	16.2505	0.42747	1.87016e-12	2.84622e-11	unknown protein | chr1:24149543-24154274 FORWARD
AT4G23170	949	1038	60.7871	83.3682	-0.455733	1.92399e-12	2.92602e-11	Symbols: EP1 | EP1; protein kinase | chr4:12135093-12136157 FORWARD
AT2G37250	693	349	25.1327	15.8705	0.663221	2.00325e-12	3.04436e-11	Symbols: ADK, ATPADK1 | ADK (ADENOSINE KINASE); adenylate kinase/ nucleotide kinase | chr2:15641906-15643786 FORWARD
AT5G48220	1540	916	40.5303	30.2283	0.423104	2.01917e-12	3.06634e-11	indole-3-glycerol phosphate synthase, putative | chr5:19549798-19552267 FORWARD
AT2G29370	77	4	3.36714	0.219325	3.94038	2.05139e-12	3.11301e-11	tropinone reductase, putative / tropine dehydrogenase, putative | chr2:12606059-12607618 FORWARD
AT2G30570	32253	27256	1885.36	1997.76	-0.0835477	2.10416e-12	3.19078e-11	Symbols: PSBW | PSBW (PHOTOSYSTEM II REACTION CENTER W) | chr2:13019028-13020194 REVERSE
AT1G79720	91	176	3.2349	7.84496	-1.27804	2.12523e-12	3.22039e-11	aspartyl protease family protein | chr1:29997127-29999045 REVERSE
AT3G52800	919	496	45.6937	30.9229	0.563318	2.12913e-12	3.22397e-11	zinc finger (AN1-like) family protein | chr3:19569311-19570682 FORWARD
AT1G79380	659	763	15.9077	23.0943	-0.537811	2.16142e-12	3.27052e-11	copine-related | chr1:29860491-29863316 FORWARD
AT5G44580	429	538	26.5806	41.7973	-0.653035	2.21177e-12	3.34429e-11	unknown protein | chr5:17979311-17980411 FORWARD
AT1G02560	5854	4044	177.486	153.738	0.207233	2.22561e-12	3.36279e-11	Symbols: CLPP5, NCLPP5, NCLPP1 | CLPP5 (NUCLEAR ENCODED CLP PROTEASE 5); serine-type endopeptidase | chr1:537860-540109 FORWARD
AT3G27850	8898	6322	693.712	618.015	0.166693	2.24818e-12	3.39444e-11	Symbols: RPL12-C | RPL12-C (ribosomal protein l12-c); structural constituent of ribosome | chr3:10324839-10325713 FORWARD
AT4G01290	1568	936	18.1913	13.6161	0.417938	2.25776e-12	3.40645e-11	unknown protein | chr4:537990-543869 REVERSE
AT1G55500	911	491	19.4693	13.1574	0.565321	2.26715e-12	3.41816e-11	Symbols: ECT4 | ECT4 | chr1:20719575-20722733 FORWARD
AT3G50380	982	538	4.75406	3.26583	0.54171	2.29127e-12	3.45205e-11	INVOLVED IN: protein localization; LOCATED IN: mitochondrion; EXPRESSED IN: 22 plant structures; EXPRESSED DURING: 13 growth stages; CONTAINS InterPro DOMAIN/s: Vacuolar protein sorting-associated protein (InterPro:IPR009543); Has 239 Blast hits to 235 proteins in 73 species: Archae - 0; Bacteria - 0; Metazoa - 130; Fungi - 71; Plants - 23; Viruses - 0; Other Eukaryotes - 15 (source: NCBI BLink).…
AT3G48200	2860	1850	41.1433	33.3705	0.302083	2.29128e-12	3.44959e-11	unknown protein | chr3:17832773-17837514 REVERSE
AT3G43300	1627	977	9.96405	7.50242	0.409377	2.31076e-12	3.47642e-11	Symbols: ATMIN7 | ATMIN7 (ARABIDOPSIS THALIANA HOPM INTERACTOR 7); guanyl-nucleotide exchange factor/ protein binding | chr3:15233896-15245034 REVERSE
AT5G62810	1999	1237	37.4325	29.0445	0.366026	2.31518e-12	3.48057e-11	Symbols: PEX14, ATPEX14, PED2 | PEX14; protein binding / protein transporter | chr5:25220147-25223789 FORWARD
AT3G02910	728	372	44.8215	28.7181	0.642229	2.34653e-12	3.52517e-11	FUNCTIONS IN: molecular_function unknown; INVOLVED IN: biological_process unknown; LOCATED IN: cellular_component unknown; EXPRESSED IN: 23 plant structures; EXPRESSED DURING: 15 growth stages; CONTAINS InterPro DOMAIN/s: Butirosin biosynthesis, BtrG-like (InterPro:IPR013024), AIG2-like (InterPro:IPR009288); BEST Arabidopsis thaliana protein match is: unknown protein (TAIR:AT5G46720.1); Has 210 B…
AT4G15180	793	414	4.83781	3.16689	0.611284	2.36215e-12	3.5461e-11	Symbols: SDG2, ATXR3 | SDG2 (SET DOMAIN-CONTAINING PROTEIN 2) | chr4:8651406-8662587 FORWARD
AT3G24100	233	336	16.8554	30.4776	-0.854538	2.42516e-12	3.63809e-11	FUNCTIONS IN: molecular_function unknown; INVOLVED IN: biological_process unknown; LOCATED IN: cellular_component unknown; EXPRESSED IN: male gametophyte, pollen tube; EXPRESSED DURING: L mature pollen stage, M germinated pollen stage; CONTAINS InterPro DOMAIN/s: Four F5 protein (InterPro:IPR007513); BEST Arabidopsis thaliana protein match is: four F5 protein-related / 4F5 protein-related (TAIR:A…
AT4G14230	1707	1033	45.2749	34.3544	0.398216	2.47179e-12	3.70539e-11	CBS domain-containing protein-related | chr4:8200667-8203238 REVERSE
AT5G08280	6831	6162	203.135	229.763	-0.177709	2.47188e-12	3.70288e-11	Symbols: HEMC | HEMC (HYDROXYMETHYLBILANE SYNTHASE); hydroxymethylbilane synthase | chr5:2663499-2665792 REVERSE
AT2G04690	208	309	7.63271	14.2178	-0.89743	2.49197e-12	3.73031e-11	cellular repressor of E1A-stimulated genes (CREG) family | chr2:1644497-1646355 FORWARD
AT5G43750	3013	1961	163.515	133.443	0.293204	2.52854e-12	3.78235e-11	unknown protein | chr5:17579966-17581222 REVERSE
AT5G55160	537	644	26.8175	40.3263	-0.588546	2.56067e-12	3.82768e-11	Symbols: SUM2, SUMO 2, SUMO2, ATSUMO2 | SUMO2 (SMALL UBIQUITIN-LIKE MODIFIER 2); protein binding / protein tag | chr5:22383560-22384925 REVERSE
AT5G45800	606	711	11.5733	17.0259	-0.556939	2.59601e-12	3.87774e-11	Symbols: MEE62 | MEE62 (maternal effect embryo arrest 62); ATP binding / protein binding / protein kinase/ protein serine/threonine kinase/ protein tyrosine kinase | chr5:18575536-18579107 REVERSE
AT5G10380	465	573	26.905	41.5713	-0.627711	2.65907e-12	3.96911e-11	Symbols: RING1 | RING1; protein binding / ubiquitin-protein ligase/ zinc ion binding | chr5:3267635-3268813 FORWARD
AT2G39260	766	397	6.84497	4.44827	0.621799	2.67533e-12	3.99055e-11	RNA binding / binding / protein binding | chr2:16392047-16399680 REVERSE
AT5G02760	126	217	4.594	9.92062	-1.11068	2.74541e-12	4.09216e-11	protein phosphatase 2C family protein / PP2C family protein | chr5:625254-627124 FORWARD
AT5G25440	109	197	3.74783	8.49332	-1.18027	2.78128e-12	4.14268e-11	protein kinase family protein | chr5:8854775-8856758 REVERSE
AT1G52590	408	174	22.0021	11.7655	0.903076	2.84758e-12	4.23842e-11	FUNCTIONS IN: molecular_function unknown; INVOLVED IN: biological_process unknown; LOCATED IN: plastoglobule; EXPRESSED IN: 22 plant structures; EXPRESSED DURING: 13 growth stages; CONTAINS InterPro DOMAIN/s: Putative thiol-disulphide oxidoreductase DCC (InterPro:IPR007263); BEST Arabidopsis thaliana protein match is: RNase H domain-containing protein (TAIR:AT1G24090.1); Has 622 Blast hits to 622…
AT2G02100	1579	945	141.917	106.498	0.414219	2.856e-12	4.24795e-11	Symbols: LCR69, PDF2.2 | LCR69 (LOW-MOLECULAR-WEIGHT CYSTEINE-RICH 69); peptidase inhibitor | chr2:528350-529108 FORWARD
AT5G20010	2439	2379	91.873	112.364	-0.290472	2.87303e-12	4.27024e-11	Symbols: RAN-1, RAN1, ATRAN1 | RAN-1; GTP binding / GTPase/ protein binding | chr5:6760284-6762094 FORWARD
AT1G17970	181	279	4.80628	9.28951	-0.950682	2.89009e-12	4.29256e-11	zinc finger (C3HC4-type RING finger) family protein | chr1:6184904-6187472 FORWARD
AT5G51110	4977	3398	254.702	218.045	0.224184	2.99862e-12	4.45061e-11	4-alpha-hydroxytetrahydrobiopterin dehydratase | chr5:20778132-20779464 REVERSE
AT3G27090	1092	1168	32.5725	43.6847	-0.423474	3.02065e-12	4.48014e-11	FUNCTIONS IN: molecular_function unknown; INVOLVED IN: biological_process unknown; LOCATED IN: cellular_component unknown; EXPRESSED IN: 24 plant structures; EXPRESSED DURING: 15 growth stages; CONTAINS InterPro DOMAIN/s: Development and cell death domain (InterPro:IPR013989), Kelch related (InterPro:IPR013089); BEST Arabidopsis thaliana protein match is: unknown protein (TAIR:AT5G42050.1); Has 6…
AT1G71140	141	234	4.6422	9.66004	-1.05722	3.02523e-12	4.48375e-11	MATE efflux family protein | chr1:26824677-26826748 FORWARD
AT1G77510	776	404	17.8659	11.6628	0.615295	3.05811e-12	4.52928e-11	Symbols: ATPDIL1-2, PDI6, ATPDI6 | ATPDIL1-2 (PDI-LIKE 1-2); protein disulfide isomerase | chr1:29126650-29129612 FORWARD
AT4G17870	268	372	21.7387	37.8355	-0.799477	3.27558e-12	4.84795e-11	FUNCTIONS IN: molecular_function unknown; INVOLVED IN: biological_process unknown; LOCATED IN: cellular_component unknown; EXPRESSED IN: 25 plant structures; EXPRESSED DURING: 15 growth stages; CONTAINS InterPro DOMAIN/s: Streptomyces cyclase/dehydrase (InterPro:IPR005031); BEST Arabidopsis thaliana protein match is: unknown protein (TAIR:AT5G46790.1); Has 177 Blast hits to 177 proteins in 18 spe…
AT1G31190	1210	693	38.232	27.4558	0.477673	3.43532e-12	5.08078e-11	Symbols: IMPL1 | IMPL1 (MYO-INOSITOL MONOPHOSPHATASE LIKE 1); 3(2'),5'-bisphosphate nucleotidase/ inositol or phosphatidylinositol phosphatase/ inositol-1(or 4)-monophosphatase | chr1:11144772-11146930 FORWARD'
AT3G08030	1261	1322	43.666	57.4008	-0.394561	3.66933e-12	5.42305e-11	unknown protein | chr3:2564033-2566002 FORWARD
AT1G17665	452	201	13.8146	7.70291	0.842721	3.68104e-12	5.43654e-11	unknown protein | chr1:6072598-6074484 REVERSE
AT1G45130	153	247	2.60216	5.26741	-1.01739	3.73044e-12	5.50561e-11	Symbols: BGAL5 | BGAL5 (beta-galactosidase 5); beta-galactosidase/ catalytic/ cation binding | chr1:17065252-17069262 FORWARD
AT5G39320	201	300	6.284	11.7603	-0.904174	3.81824e-12	5.63123e-11	UDP-glucose 6-dehydrogenase, putative | chr5:15742762-15744943 FORWARD
AT1G05805	490	596	11.4435	17.4529	-0.608937	3.8558e-12	5.68263e-11	basic helix-loop-helix (bHLH) family protein | chr1:1744773-1747693 FORWARD
AT4G35000	3771	2515	88.7979	74.2578	0.257982	3.87703e-12	5.7099e-11	Symbols: APX3 | APX3 (ASCORBATE PEROXIDASE 3); L-ascorbate peroxidase | chr4:16664822-16667718 REVERSE
AT5G60900	485	591	10.9265	16.6949	-0.611579	3.92111e-12	5.77077e-11	Symbols: RLK1 | RLK1 (RECEPTOR-LIKE PROTEIN KINASE 1); ATP binding / carbohydrate binding / kinase/ protein kinase/ protein serine/threonine kinase/ protein tyrosine kinase/ sugar binding | chr5:24498467-24501494 REVERSE
AT1G21065	2254	1421	97.3176	76.929	0.339174	3.93585e-12	5.78841e-11	unknown protein | chr1:7374210-7375789 FORWARD
AT1G19180	591	287	26.4024	16.0767	0.7157	4.14912e-12	6.09779e-11	Symbols: JAZ1, TIFY10A | JAZ1 (JASMONATE-ZIM-DOMAIN PROTEIN 1); protein binding | chr1:6622094-6623620 FORWARD
AT1G76930	92	10	3.96462	0.540346	2.87523	4.3101e-12	6.32994e-11	Symbols: ATEXT4, ORG5, ATEXT1 | ATEXT4 (EXTENSIN 4); structural constituent of cell wall | chr1:28895301-28896883 REVERSE
AT4G31550	404	510	17.3006	27.3847	-0.662549	4.43675e-12	6.51137e-11	Symbols: WRKY11, ATWRKY11 | WRKY11; calmodulin binding / transcription factor | chr4:15289947-15291539 REVERSE
AT1G23480	185	282	3.74932	7.16618	-0.934576	4.49782e-12	6.59639e-11	Symbols: ATCSLA03, CSLA03, ATCSLA3 | ATCSLA03 (CELLULOSE SYNTHASE-LIKE A3); cellulose synthase/ transferase, transferring glycosyl groups | chr1:8333020-8336385 FORWARD
AT4G24150	426	186	8.50719	4.65745	0.869144	4.57084e-12	6.69879e-11	Symbols: AtGRF8 | AtGRF8 (GROWTH-REGULATING FACTOR 8); transcription activator | chr4:12535972-12539387 FORWARD
AT4G01330	333	438	8.51438	14.0424	-0.721815	4.60803e-12	6.74858e-11	ATP binding / kinase/ protein kinase/ protein serine/threonine kinase/ protein tyrosine kinase | chr4:550420-552941 FORWARD
AT5G22010	399	170	3.90176	2.08447	0.904447	4.67124e-12	6.83637e-11	Symbols: AtRFC1 | AtRFC1 (replication factor C 1); ATP binding / DNA binding / DNA clamp loader/ nucleoside-triphosphatase/ nucleotide binding | chr5:7280389-7287364 REVERSE
AT1G23090	891	481	14.7779	10.0032	0.562981	4.73162e-12	6.91991e-11	Symbols: AST91, SULTR3;3 | AST91 (SULFATE TRANSPORTER 91); sulfate transmembrane transporter | chr1:8184952-8189064 REVERSE
AT3G26280	159	253	5.99257	11.9562	-0.996517	4.7741e-12	6.97717e-11	Symbols: CYP71B4 | CYP71B4; electron carrier/ heme binding / iron ion binding / monooxygenase/ oxygen binding | chr3:9630200-9632009 REVERSE
AT2G47800	909	493	10.8106	7.35175	0.556286	4.86467e-12	7.10458e-11	Symbols: ATMRP4, EST3 | ATMRP4 (ARABIDOPSIS THALIANA MULTIDRUG RESISTANCE-ASSOCIATED PROTEIN 4); ATPase, coupled to transmembrane movement of substances / folic acid transporter | chr2:19574864-19580599 FORWARD
AT4G34220	532	636	13.4963	20.2311	-0.584007	4.93862e-12	7.20756e-11	leucine-rich repeat transmembrane protein kinase, putative | chr4:16381506-16384194 REVERSE
AT1G11840	2223	2183	56.2489	69.2607	-0.300211	5.10207e-12	7.44094e-11	Symbols: ATGLX1 | ATGLX1 (GLYOXALASE I HOMOLOG); lactoylglutathione lyase/ metal ion binding | chr1:3995169-3997864 FORWARD
AT4G13830	446	551	22.4207	34.7316	-0.631415	5.41615e-12	7.89351e-11	Symbols: J20 | J20 (DNAJ-LIKE 20); heat shock protein binding | chr4:8011424-8012780 FORWARD
AT4G39460	614	715	13.0974	19.1241	-0.546111	5.45328e-12	7.94209e-11	Symbols: SAMC1, SAMT1 | SAMC1 (S-ADENOSYLMETHIONINE CARRIER 1); S-adenosylmethionine transmembrane transporter/ binding | chr4:18355993-18358893 REVERSE
AT3G46620	591	288	29.4066	17.9683	0.710682	5.56772e-12	8.10314e-11	zinc finger (C3HC4-type RING finger) family protein | chr3:17178697-17180067 REVERSE
AT5G56000	769	402	19.4149	12.7261	0.609381	5.79705e-12	8.43105e-11	heat shock protein 81-4 (HSP81-4) | chr5:22677451-22680152 REVERSE
AT4G23220	156	249	3.39346	6.79166	-1.00101	5.89454e-12	8.56689e-11	kinase | chr4:12153956-12157091 REVERSE
AT5G50950	2914	2789	46.0684	55.2867	-0.263154	5.93384e-12	8.61805e-11	fumarate hydratase, putative / fumarase, putative | chr5:20729612-20733516 FORWARD
AT2G36850	1473	876	6.61384	4.93189	0.423348	5.93482e-12	8.6135e-11	Symbols: ATGSL08, GSL8, GSL08, ATGSL8 | GSL8 (GLUCAN SYNTHASE-LIKE 8); 1,3-beta-glucan synthase/ transferase, transferring glycosyl groups | chr2:15454697-15469666 REVERSE
AT4G34260	653	752	11.7753	17.0033	-0.530056	5.97008e-12	8.65867e-11	Symbols: FUC95A | FUC95A; 1,2-alpha-L-fucosidase | chr4:16398028-16401810 FORWARD
AT3G14400	900	488	15.4105	10.4774	0.556637	6.03675e-12	8.74933e-11	Symbols: UBP25 | UBP25 (UBIQUITIN-SPECIFIC PROTEASE 25); ubiquitin thiolesterase/ ubiquitin-specific protease | chr3:4811532-4815515 REVERSE
AT2G35490	2757	1784	108.463	88.0032	0.301577	6.12879e-12	8.87658e-11	plastid-lipid associated protein PAP, putative | chr2:14912144-14913877 REVERSE
AT1G74440	128	217	2.23721	4.7557	-1.08796	6.2546e-12	9.05255e-11	unknown protein | chr1:27976502-27980404 REVERSE
AT1G79040	44480	33754	3052.62	2904.64	0.0716916	6.37695e-12	9.22327e-11	Symbols: PSBR | PSBR (photosystem II subunit R) | chr1:29736016-29737009 FORWARD
AT1G62960	159	252	5.09228	10.1198	-0.990803	6.63488e-12	9.58971e-11	Symbols: ACS10 | ACS10 (ACC SYNTHASE 10); 1-aminocyclopropane-1-carboxylate synthase/ L-aspartate:2-oxoglutarate aminotransferase/ aromatic-amino-acid:2-oxoglutarate aminotransferase | chr1:23318187-23320316 REVERSE
AT4G21660	1252	725	22.0067	15.9789	0.461775	6.65644e-12	9.61425e-11	proline-rich spliceosome-associated (PSP) family protein | chr4:11505961-11509841 REVERSE
AT4G28270	179	274	8.24504	15.8252	-0.940623	7.00387e-12	1.01091e-10	zinc finger (C3HC4-type RING finger) family protein | chr4:14007539-14009019 REVERSE
AT3G24503	2492	1595	48.3772	38.825	0.317341	7.0199e-12	1.01253e-10	Symbols: ALDH2C4, ALDH1A, REF1 | ALDH2C4; 3-chloroallyl aldehyde dehydrogenase/ aldehyde dehydrogenase (NAD)/ coniferyl-aldehyde dehydrogenase | chr3:8919560-8923073 REVERSE
AT1G09570	823	438	11.0041	7.34322	0.583555	7.02612e-12	1.01273e-10	Symbols: PHYA, FHY2, FRE1, HY8 | PHYA (PHYTOCHROME A); G-protein coupled photoreceptor/ protein histidine kinase/ red or far-red light photoreceptor/ signal transducer | chr1:3095256-3100357 REVERSE
AT1G66330	398	502	9.48323	14.9981	-0.661325	7.07351e-12	1.01886e-10	senescence-associated family protein | chr1:24729629-24732360 REVERSE
AT1G64950	1132	644	40.686	29.023	0.487335	7.26816e-12	1.04618e-10	Symbols: CYP89A5 | CYP89A5; electron carrier/ heme binding / iron ion binding / monooxygenase/ oxygen binding | chr1:24127561-24129458 FORWARD
AT3G49120	1480	1516	40.6775	52.2457	-0.361079	7.47504e-12	1.07522e-10	Symbols: ATPERX34, PERX34, PRXCB, ATPCB | PRXCB (PEROXIDASE CB); peroxidase | chr3:18207651-18210132 FORWARD
AT4G36410	54	126	3.45242	10.1009	-1.5488	7.54915e-12	1.08513e-10	Symbols: UBC17 | UBC17 (UBIQUITIN-CONJUGATING ENZYME 17); small conjugating protein ligase/ ubiquitin-protein ligase | chr4:17201922-17202988 FORWARD
AT3G01480	6860	4810	189.615	166.707	0.185765	7.87907e-12	1.13178e-10	Symbols: CYP38 | CYP38 (cyclophilin 38); peptidyl-prolyl cis-trans isomerase | chr3:188384-190851 FORWARD
AT5G50740	275	376	8.80327	15.0924	-0.777707	8.09778e-12	1.1624e-10	metal ion binding | chr5:20635866-20637977 REVERSE
AT3G15110	1376	811	59.9406	44.2978	0.4363	8.16596e-12	1.17139e-10	unknown protein | chr3:5084278-5085843 REVERSE
AT5G23890	1799	1105	27.1932	20.9435	0.376743	8.33291e-12	1.19452e-10	LOCATED IN: mitochondrion, chloroplast thylakoid membrane, chloroplast, plastid, chloroplast envelope; EXPRESSED IN: 24 plant structures; EXPRESSED DURING: 14 growth stages; CONTAINS InterPro DOMAIN/s: S-layer homology region (InterPro:IPR001119); BEST Arabidopsis thaliana protein match is: unknown protein (TAIR:AT5G52410.2); Has 47782 Blast hits to 27307 proteins in 1672 species: Archae - 444; B…
AT1G49380	1673	1017	40.4421	30.826	0.391711	8.50792e-12	1.21877e-10	cytochrome c biogenesis protein family | chr1:18276707-18279528 FORWARD
AT1G76450	2347	1493	94.5136	75.3875	0.326197	8.61569e-12	1.23337e-10	oxygen-evolving complex-related | chr1:28684551-28686244 FORWARD
AT2G17820	675	343	8.69298	5.53882	0.650272	8.88718e-12	1.27136e-10	Symbols: ATHK1, AHK1 | ATHK1 (histidine kinase 1); histidine phosphotransfer kinase/ osmosensor/ protein histidine kinase | chr2:7742924-7748220 REVERSE
AT1G28420	777	409	6.76341	4.46402	0.599407	9.05858e-12	1.295e-10	Symbols: HB-1 | HB-1 (homeobox-1); transcription factor | chr1:9979802-9987638 FORWARD
AT5G47240	821	909	27.4004	38.0396	-0.473305	9.09863e-12	1.29984e-10	Symbols: atnudt8 | atnudt8 (Arabidopsis thaliana Nudix hydrolase homolog 8); hydrolase | chr5:19183601-19185644 FORWARD
AT1G62800	39	105	0.707385	2.38802	-1.75525	9.64351e-12	1.37674e-10	Symbols: ASP4 | ASP4 (ASPARTATE AMINOTRANSFERASE 4); catalytic/ pyridoxal phosphate binding / transaminase/ transferase, transferring nitrogenous groups | chr1:23253703-23257463 REVERSE
AT3G27280	161	253	6.13575	12.0898	-0.978483	9.92133e-12	1.41544e-10	Symbols: ATPHB4 | ATPHB4 (PROHIBITIN 4) | chr3:10076819-10078421 FORWARD
AT4G02480	2994	1959	28.8153	23.6409	0.28555	9.94568e-12	1.41795e-10	AAA-type ATPase family protein | chr4:1081759-1088846 REVERSE
AT1G65390	95	12	3.00866	0.476528	2.65849	1.00809e-11	1.43625e-10	Symbols: ATPP2-A5 | ATPP2-A5 (ARABIDOPSIS THALIANA PHLOEM PROTEIN 2 A5); carbohydrate binding | chr1:24292478-24294631 FORWARD
AT2G24060	1932	1200	60.4846	47.1061	0.360654	1.04066e-11	1.48165e-10	translation initiation factor 3 (IF-3) family protein | chr2:10229385-10231563 FORWARD
AT2G40100	2891	1885	123.414	100.899	0.290597	1.04368e-11	1.48494e-10	Symbols: LHCB4.3 | LHCB4.3 (light harvesting complex PSII); chlorophyll binding | chr2:16745803-16747400 FORWARD
AT3G04730	1053	1124	36.0788	48.289	-0.420543	1.05329e-11	1.4976e-10	Symbols: IAA16 | IAA16; transcription factor | chr3:1288612-1290602 REVERSE
AT5G47110	4836	3308	247.672	212.429	0.221449	1.06406e-11	1.51188e-10	lil3 protein, putative | chr5:19133986-19135317 REVERSE
AT1G76180	2961	2824	160.821	192.321	-0.258062	1.07775e-11	1.53031e-10	Symbols: ERD14 | ERD14 (EARLY RESPONSE TO DEHYDRATION 14); calcium ion binding | chr1:28586773-28587877 REVERSE
AT1G64770	3460	2298	94.4505	78.6569	0.263986	1.08227e-11	1.53568e-10	Symbols: NDF2 | NDF2 (NDH-DEPENDENT CYCLIC ELECTRON FLOW 1); carbohydrate binding / catalytic | chr1:24057439-24059561 FORWARD
AT5G57930	3150	2073	113.695	93.8189	0.277225	1.11903e-11	1.58677e-10	Symbols: APO2 | APO2 (ACCUMULATION OF PHOTOSYSTEM ONE 2) | chr5:23454604-23456493 FORWARD
AT3G48560	7259	6501	218.145	244.967	-0.167298	1.1654e-11	1.65141e-10	Symbols: CSR1, ALS, AHAS, TZP5, IMR1 | CSR1 (CHLORSULFURON/IMIDAZOLINONE RESISTANT 1); acetolactate synthase/ pyruvate decarboxylase | chr3:18001312-18003581 REVERSE
AT5G50160	991	1066	22.7468	30.6804	-0.431657	1.17404e-11	1.66252e-10	Symbols: ATFRO8, FRO8 | FRO8 (FERRIC REDUCTION OXIDASE 8); ferric-chelate reductase/ oxidoreductase | chr5:20415771-20418742 FORWARD
AT5G40340	590	290	12.3347	7.6021	0.698256	1.19529e-11	1.69147e-10	PWWP domain-containing protein | chr5:16131654-16134916 REVERSE
AT5G11070	912	499	79.8642	54.7918	0.543587	1.20291e-11	1.7011e-10	unknown protein | chr5:3516217-3516995 REVERSE
AT4G17840	868	470	24.4276	16.5851	0.558627	1.23623e-11	1.74705e-10	unknown protein | chr4:9918052-9920475 REVERSE
AT1G50920	1849	1143	45.1769	35.0174	0.367513	1.28903e-11	1.82045e-10	GTP-binding protein-related | chr1:18870139-18872930 FORWARD
AT3G30180	391	168	8.80587	4.7442	0.892301	1.29356e-11	1.82561e-10	Symbols: CYP85A2, BR6OX2 | BR6OX2 (BRASSINOSTEROID-6-OXIDASE 2); monooxygenase/ oxygen binding | chr3:11810737-11813765 FORWARD
AT4G00955	20	76	1.12756	5.37256	-2.25241	1.37892e-11	1.94477e-10	FUNCTIONS IN: molecular_function unknown; INVOLVED IN: biological_process unknown; LOCATED IN: endomembrane system; EXPRESSED IN: 14 plant structures; EXPRESSED DURING: 9 growth stages; CONTAINS InterPro DOMAIN/s: EGF (InterPro:IPR006210); BEST Arabidopsis thaliana protein match is: protein kinase family protein (TAIR:AT2G23450.2); Has 62 Blast hits to 56 proteins in 8 species: Archae - 0; Bacter…
AT2G26740	1304	1352	67.6467	87.9435	-0.378558	1.38079e-11	1.94609e-10	Symbols: ATSEH | ATSEH (Arabidopsis thaliana soluble epoxide hydrolase); epoxide hydrolase | chr2:11392965-11394279 REVERSE
AT1G54350	1922	1195	37.2482	29.0388	0.359191	1.40451e-11	1.9782e-10	ABC transporter family protein | chr1:20286882-20290401 FORWARD
AT3G12810	641	323	4.8387	3.05725	0.662383	1.42487e-11	2.00553e-10	Symbols: PIE1, SRCAP, chr13 | PIE1 (PHOTOPERIOD-INDEPENDENT EARLY FLOWERING 1); ATP binding / DNA binding / helicase/ nucleic acid binding | chr3:4065042-4074078 FORWARD
AT2G46030	182	275	8.33818	15.7976	-0.9219	1.43274e-11	2.01525e-10	Symbols: UBC6 | UBC6 (ubiquitin-conjugating enzyme 6); ubiquitin-protein ligase | chr2:18932019-18933507 REVERSE
AT1G07150	94	12	3.45125	0.552444	2.64322	1.47206e-11	2.06917e-10	Symbols: MAPKKK13 | MAPKKK13; ATP binding / kinase/ protein kinase/ protein serine/threonine kinase | chr1:2194279-2195796 REVERSE
AT5G61020	1458	871	37.1261	27.8098	0.416839	1.48725e-11	2.08912e-10	Symbols: ECT3 | ECT3 | chr5:24557201-24559878 REVERSE
AT3G24170	972	540	13.1224	9.14108	0.52159	1.51158e-11	2.12187e-10	Symbols: ATGR1 | ATGR1 (glutathione-disulfide reductase); FAD binding / NADP or NADPH binding / glutathione-disulfide reductase/ oxidoreductase | chr3:8729510-8734545 REVERSE
AT1G31850	1762	1083	34.5598	26.6349	0.375774	1.52418e-11	2.13814e-10	dehydration-responsive protein, putative | chr1:11430222-11433699 FORWARD
AT3G50750	139	227	6.79241	13.9089	-1.03401	1.52556e-11	2.13864e-10	brassinosteroid signalling positive regulator-related | chr3:18861839-18863234 REVERSE
AT3G46130	149	36	9.25718	2.80448	1.72284	1.52826e-11	2.141e-10	Symbols: MYB111, ATMYB48, PFG3, ATMYB48-3 | MYB111 (MYB DOMAIN PROTEIN 111); DNA binding / transcription factor | chr3:16945433-16946376 FORWARD
AT2G02450	499	234	12.2845	7.22324	0.766124	1.53893e-11	2.1545e-10	Symbols: ANAC035 | ANAC035 (Arabidopsis NAC domain containing protein 35); transcription factor | chr2:648044-650814 FORWARD
AT4G33470	1378	816	32.4262	24.0766	0.429528	1.54835e-11	2.16624e-10	Symbols: hda14, ATHDA14 | hda14 (histone deacetylase 14); histone deacetylase | chr4:16102595-16105493 REVERSE
AT5G01410	4167	2819	219.168	185.912	0.237419	1.55297e-11	2.17126e-10	Symbols: PDX1, ATPDX1.3, RSR4, PDX1.3, ATPDX1 | RSR4 (REDUCED SUGAR RESPONSE 4); protein heterodimerization/ protein homodimerization | chr5:172318-173614 REVERSE
AT3G51000	242	339	10.3372	18.1572	-0.812685	1.57588e-11	2.20182e-10	epoxide hydrolase, putative | chr3:18945025-18946621 REVERSE
AT1G70070	1554	938	25.3551	19.19	0.40192	1.59331e-11	2.2247e-10	Symbols: EMB25, PDE317, ISE2 | EMB25 (EMBRYO DEFECTIVE 25); ATP-dependent helicase/ RNA helicase | chr1:26390016-26394196 REVERSE
AT3G10870	50	119	2.13847	6.38174	-1.57737	1.60582e-11	2.24067e-10	Symbols: MES17, ATMES17 | MES17 (METHYL ESTERASE 17); hydrolase/ hydrolase, acting on ester bonds / methyl indole-3-acetate esterase | chr3:3401078-3402672 REVERSE
AT2G16586	281	105	19.1308	8.96343	1.09377	1.61694e-11	2.25468e-10	unknown protein | chr2:7190937-7191938 FORWARD
AT1G80130	8	55	0.323688	2.79034	-3.10777	1.66913e-11	2.32592e-10	binding | chr1:30140961-30142646 REVERSE
AT1G25530	8	55	0.189164	1.63068	-3.10777	1.66913e-11	2.32438e-10	lysine and histidine specific transporter, putative | chr1:8964544-8967428 REVERSE
AT1G10960	4789	4396	499.53	574.954	-0.202874	1.74219e-11	2.4245e-10	Symbols: ATFD1 | ATFD1 (FERREDOXIN 1); 2 iron, 2 sulfur cluster binding / electron carrier/ iron-sulfur cluster binding | chr1:3664386-3665039 FORWARD
AT4G37320	201	62	6.38346	2.46894	1.37045	1.7506e-11	2.43459e-10	Symbols: CYP81D5 | CYP81D5; electron carrier/ heme binding / iron ion binding / monooxygenase/ oxygen binding | chr4:17559580-17561727 REVERSE
AT1G04620	1193	690	21.1715	15.3539	0.463519	1.77922e-11	2.47274e-10	coenzyme F420 hydrogenase family / dehydrogenase, beta subunit family | chr1:1282741-1286584 REVERSE
AT1G06830	619	310	83.6169	52.5077	0.671264	1.88783e-11	2.62196e-10	glutaredoxin family protein | chr1:2097151-2097655 FORWARD
AT3G29320	9827	7057	133.86	120.534	0.151289	1.89443e-11	2.62938e-10	glucan phosphorylase, putative | chr3:11252807-11257814 FORWARD
AT1G15780	734	384	8.03716	5.27225	0.608267	1.89528e-11	2.62883e-10	unknown protein | chr1:5430183-5435921 REVERSE
AT4G11175	1312	772	93.6204	69.0736	0.438688	1.98458e-11	2.75086e-10	translation initiation factor IF-1, chloroplast, putative | chr4:6818087-6819042 FORWARD
AT4G26710	841	923	41.3632	56.9217	-0.460632	2.05535e-11	2.84708e-10	ATP synthase subunit H family protein | chr4:13468549-13469935 FORWARD
AT2G20990	3676	2462	70.9182	59.5564	0.251899	2.09173e-11	2.89556e-10	Symbols: SYTA, NTMC2TYPE1.1, ATSYTA, NTMC2T1.1, SYT1 | SYTA (SYNAPTOTAGMIN A) | chr2:9014562-9018097 FORWARD
AT5G02290	425	524	11.1381	17.2191	-0.62851	2.17478e-11	3.00855e-10	Symbols: NAK | NAK; ATP binding / kinase/ protein kinase/ protein serine/threonine kinase/ protein tyrosine kinase | chr5:470182-472627 REVERSE
AT5G47190	3641	3406	133.394	156.465	-0.23015	2.2876e-11	3.16253e-10	ribosomal protein L19 family protein | chr5:19164246-19166107 REVERSE
AT1G17990	258	93	8.69998	3.93224	1.14566	2.29664e-11	3.17294e-10	12-oxophytodienoate reductase, putative | chr1:6192071-6194093 REVERSE
AT2G21960	2081	1311	63.0934	49.8394	0.340203	2.30235e-11	3.17872e-10	unknown protein | chr2:9354842-9357091 FORWARD
AT4G19420	149	237	2.96944	5.92235	-0.995982	2.32872e-11	3.21302e-10	pectinacetylesterase family protein | chr4:10587166-10590588 REVERSE
AT4G13590	1519	916	37.3413	28.2348	0.403296	2.33485e-11	3.21936e-10	unknown protein | chr4:7901216-7903961 REVERSE
AT2G45510	134	220	4.35499	8.96526	-1.04168	2.39687e-11	3.3027e-10	Symbols: CYP704A2 | CYP704A2; electron carrier/ heme binding / iron ion binding / monooxygenase/ oxygen binding | chr2:18753074-18755172 FORWARD
AT4G28910	737	387	18.7388	12.3379	0.602925	2.46159e-11	3.38965e-10	LOCATED IN: cellular_component unknown; EXPRESSED IN: 23 plant structures; EXPRESSED DURING: 13 growth stages; CONTAINS InterPro DOMAIN/s: Protein of unknown function DUF1675 (InterPro:IPR012463); BEST Arabidopsis thaliana protein match is: nuclear transport factor 2 (NTF2) family protein / RNA recognition motif (RRM)-containing protein (TAIR:AT3G07250.1); Has 223 Blast hits to 204 proteins in 56…
AT2G46170	916	505	32.8706	22.7228	0.532658	2.5149e-11	3.46079e-10	reticulon family protein (RTNLB5) | chr2:18965313-18967213 FORWARD
AT1G60890	349	145	4.76252	2.48106	0.940768	2.52042e-11	3.46611e-10	phosphatidylinositol-4-phosphate 5-kinase family protein | chr1:22412246-22417244 REVERSE
AT4G36280	98	178	1.65273	3.76404	-1.18743	2.57502e-11	3.53888e-10	ATP-binding region, ATPase-like domain-containing protein | chr4:17165331-17169375 REVERSE
AT5G10140	112	20	1.28366	0.287422	2.15902	2.57933e-11	3.54248e-10	Symbols: FLC, FLF, AGL25 | FLC (FLOWERING LOCUS C); specific transcriptional repressor/ transcription factor | chr5:3173497-3179448 REVERSE
AT2G07706	1114	1174	18.0852	23.8982	-0.40209	2.67075e-11	3.66565e-10	unknown protein | chr2:3381901-3384226 REVERSE
AT3G49260	675	765	12.8192	18.2171	-0.50698	2.69939e-11	3.70253e-10	Symbols: iqd21 | iqd21 (IQ-domain 21); calmodulin binding | chr3:18262430-18266021 FORWARD
AT1G76620	259	94	6.36236	2.89538	1.13581	2.8375e-11	3.88941e-10	unknown protein | chr1:28756521-28759297 FORWARD
AT1G50450	1556	943	41.0306	31.1794	0.396106	2.86354e-11	3.92255e-10	binding / catalytic | chr1:18687785-18690371 REVERSE
AT3G58560	1195	694	22.613	16.4667	0.457596	2.92227e-11	4.00039e-10	endonuclease/exonuclease/phosphatase family protein | chr3:21650596-21654200 REVERSE
AT4G22305	139	225	5.09796	10.3472	-1.02125	3e-11	4.10411e-10
AT2G37760	282	107	9.30686	4.42788	1.07168	3.07992e-11	4.2107e-10	aldo/keto reductase family protein | chr2:15831854-15833920 FORWARD
AT1G04860	572	282	9.6394	5.95884	0.693913	3.14301e-11	4.29415e-10	Symbols: UBP2, ATUBP2 | UBP2 (UBIQUITIN-SPECIFIC PROTEASE 2); ubiquitin-specific protease | chr1:1369054-1373101 REVERSE
AT3G43670	1090	623	26.5276	19.0116	0.480617	3.15627e-11	4.30946e-10	copper amine oxidase, putative | chr3:15567099-15569901 FORWARD
AT5G44650	2453	1579	74.2071	59.8947	0.309129	3.18952e-11	4.35202e-10	unknown protein | chr5:18013149-18015403 FORWARD
AT2G47400	12247	8904	1428.13	1301.91	0.133496	3.20326e-11	4.36793e-10	Symbols: CP12-1, CP12 | CP12-1 | chr2:19446854-19447438 FORWARD
AT4G14960	7662	6825	266.402	297.548	-0.159514	3.22095e-11	4.3892e-10	Symbols: TUA6 | TUA6; structural constituent of cytoskeleton | chr4:8548492-8550453 REVERSE
AT5G15960	136	31	11.1778	3.19475	1.80686	3.26073e-11	4.44053e-10	Symbols: KIN1 | KIN1 | chr5:5209898-5210727 FORWARD
AT3G01472	235	329	7.9836	14.0147	-0.811834	3.28281e-11	4.4677e-10	Symbols: CPuORF33 | CPuORF33 (Conserved peptide upstream open reading frame 33) | chr3:182396-184403 REVERSE
AT1G75210	965	539	12.8901	9.02767	0.513837	3.30295e-11	4.49218e-10	5 nucleotidase family protein | chr1:28223869-28228975 FORWARD'
AT1G34000	2289	1462	147.729	118.311	0.320368	3.36733e-11	4.57677e-10	Symbols: OHP2 | OHP2 (ONE-HELIX PROTEIN 2) | chr1:12357910-12358966 REVERSE
AT4G12880	237	331	17.0723	29.8972	-0.808351	3.38151e-11	4.59308e-10	plastocyanin-like domain-containing protein | chr4:7544381-7545327 REVERSE
AT4G35440	834	452	16.7827	11.4049	0.557318	3.42762e-11	4.65269e-10	Symbols: CLC-E, ATCLC-E, CLCE | CLC-E (CHLORIDE CHANNEL E); ion channel/ voltage-gated chloride channel | chr4:16835986-16839375 REVERSE
AT4G15545	5517	3827	199.976	173.937	0.201263	3.46788e-11	4.7043e-10	unknown protein | chr4:8875918-8877799 FORWARD
AT3G51920	350	447	16.6152	26.6075	-0.679327	3.52914e-11	4.78431e-10	Symbols: CAM9, CML9, ATCML9 | CAM9 (CALMODULIN 9); calcium ion binding | chr3:19268043-19269479 REVERSE
AT5G64170	382	479	6.08713	9.57069	-0.65286	3.61709e-11	4.90036e-10	dentin sialophosphoprotein-related | chr5:25672466-25676746 REVERSE
AT3G61600	844	459	20.9976	14.3185	0.552342	3.74584e-11	5.07151e-10	Symbols: ATPOB1 | ATPOB1; protein binding | chr3:22795579-22798320 FORWARD
AT2G05540	129	28	8.28628	2.25521	1.87747	3.80427e-11	5.1473e-10	glycine-rich protein | chr2:2033156-2034217 FORWARD
AT5G66052	297	116	25.3574	12.4184	1.02993	3.84193e-11	5.1949e-10	unknown protein | chr5:26416232-26416466 FORWARD
AT1G10522	454	550	16.2661	24.7086	-0.603147	3.86049e-11	5.21664e-10	unknown protein | chr1:3469636-3471488 FORWARD
AT3G53560	766	849	37.1918	51.6873	-0.474827	3.86565e-11	5.22025e-10	chloroplast lumen common family protein | chr3:19859627-19861031 REVERSE
AT2G42750	843	921	24.2238	33.1842	-0.454075	3.94332e-11	5.3217e-10	DNAJ heat shock N-terminal domain-containing protein | chr2:17793307-17795680 FORWARD
AT3G23050	747	831	20.5892	28.7196	-0.480147	3.95048e-11	5.32795e-10	Symbols: IAA7, AXR2 | IAA7 (INDOLE-3-ACETIC ACID 7); transcription factor | chr3:8194679-8197153 FORWARD
AT5G19440	845	460	29.9759	20.4612	0.550911	4.04415e-11	5.45076e-10	cinnamyl-alcohol dehydrogenase, putative (CAD) | chr5:6556420-6558342 FORWARD
AT2G43120	272	102	10.7816	5.06958	1.08863	4.04743e-11	5.45169e-10	pirin, putative | chr2:17927264-17928984 FORWARD
AT5G07290	591	295	7.16864	4.48673	0.676036	4.12024e-11	5.54619e-10	Symbols: AML4 | AML4 (ARABIDOPSIS MEI2-LIKE 4); RNA binding / nucleic acid binding / nucleotide binding | chr5:2293353-2298976 FORWARD
AT1G63460	124	207	5.82572	12.1943	-1.0657	4.15467e-11	5.58895e-10	glutathione peroxidase, putative | chr1:23535016-23536467 FORWARD
AT5G11450	2664	1733	85.3598	69.6267	0.293916	4.1925e-11	5.63623e-10	oxygen-evolving complex-related | chr5:3654427-3656555 FORWARD
AT5G35180	996	561	7.8996	5.57913	0.501738	4.22972e-11	5.68262e-10	phosphoinositide binding | chr5:13424418-13433018 FORWARD
AT3G27925	2853	1870	76.7747	63.0981	0.283035	4.42692e-11	5.94375e-10	Symbols: DEGP1, Deg1 | DEGP1 (DegP protease 1); serine-type endopeptidase/ serine-type peptidase | chr3:10366371-10368905 REVERSE
AT4G10120	2785	1821	36.8903	30.2451	0.286539	4.52123e-11	6.06649e-10	Symbols: ATSPS4F | ATSPS4F; sucrose-phosphate synthase/ transferase, transferring glycosyl groups | chr4:6314789-6319936 FORWARD
AT5G01800	384	480	13.4959	21.1528	-0.648335	4.55495e-11	6.10783e-10	saposin B domain-containing protein | chr5:306968-308908 FORWARD
AT5G05790	24	80	1.12369	4.6966	-2.06337	4.58487e-11	6.14402e-10	myb family transcription factor | chr5:1740572-1742028 REVERSE
AT3G03380	1321	783	10.1162	7.51856	0.42814	4.64508e-11	6.22073e-10	Symbols: DegP7 | DegP7 (DegP protease 7); catalytic/ protein binding / serine-type endopeptidase/ serine-type peptidase | chr3:799615-808522 FORWARD
AT1G05960	1025	581	9.32055	6.62448	0.492607	4.64803e-11	6.2207e-10	binding | chr1:1807973-1815465 REVERSE
AT2G28470	762	844	10.909	15.1507	-0.473859	4.79839e-11	6.41785e-10	Symbols: BGAL8 | BGAL8 (beta-galactosidase 8); beta-galactosidase/ catalytic/ cation binding / sugar binding | chr2:12168840-12173570 REVERSE
AT1G31340	631	720	26.6698	38.1577	-0.516764	4.82684e-11	6.45179e-10	Symbols: RUB1, NEDD8, ATRUB1 | RUB1 (RELATED TO UBIQUITIN 1); protein binding | chr1:11217845-11219458 REVERSE
AT1G49340	984	554	5.54392	3.91372	0.502365	5.27248e-11	7.04295e-10	Symbols: ATPI4K ALPHA | ATPI4K ALPHA; 1-phosphatidylinositol 4-kinase/ inositol or phosphatidylinositol kinase | chr1:18252355-18264462 FORWARD
AT5G54630	324	419	12.2113	19.8011	-0.697363	5.358e-11	7.15264e-10	zinc finger protein-related | chr5:22192499-22194308 REVERSE
AT4G15440	98	176	2.10097	4.73114	-1.17113	5.45235e-11	7.27396e-10	Symbols: HPL1, CYP74B2 | HPL1 (HYDROPEROXIDE LYASE 1); electron carrier/ heme binding / iron ion binding / monooxygenase | chr4:8835495-8838676 FORWARD
AT3G55520	770	412	31.1735	20.9146	0.575807	5.6499e-11	7.53272e-10	immunophilin, putative / FKBP-type peptidyl-prolyl cis-trans isomerase, putative | chr3:20593661-20595345 FORWARD
AT1G03860	654	741	17.3057	24.586	-0.506589	5.70415e-11	7.60021e-10	Symbols: ATPHB2 | ATPHB2 (PROHIBITIN 2) | chr1:979308-981885 REVERSE
AT1G15750	1312	778	14.3962	10.7041	0.42752	5.73214e-11	7.63266e-10	Symbols: WSIP1, TPL | TPL (TOPLESS); protein binding / protein homodimerization/ transcription repressor | chr1:5414817-5420630 REVERSE
AT1G06720	529	257	5.2452	3.1952	0.715093	5.76161e-11	7.66703e-10	INVOLVED IN: ribosome biogenesis; LOCATED IN: nucleus; EXPRESSED IN: 21 plant structures; EXPRESSED DURING: 13 growth stages; CONTAINS InterPro DOMAIN/s: AARP2CN (InterPro:IPR012948), Protein of unknown function DUF663 (InterPro:IPR007034); BEST Arabidopsis thaliana protein match is: unknown protein (TAIR:AT1G42440.1); Has 7944 Blast hits to 5342 proteins in 373 species: Archae - 33; Bacteria - 6…
AT4G31880	600	302	7.89552	4.98304	0.664007	5.85023e-11	7.78003e-10	LOCATED IN: cytosol, chloroplast; EXPRESSED IN: 24 plant structures; EXPRESSED DURING: 14 growth stages; BEST Arabidopsis thaliana protein match is: binding (TAIR:AT1G15940.1); Has 114836 Blast hits to 56273 proteins in 1914 species: Archae - 187; Bacteria - 15478; Metazoa - 53116; Fungi - 16017; Plants - 4342; Viruses - 719; Other Eukaryotes - 24977 (source: NCBI BLink). | chr4:15419404-15424183…
AT1G56550	7	51	0.176337	1.61092	-3.19148	5.9218e-11	7.87021e-10	UDP-xylosyltransferase | chr1:21185662-21188369 REVERSE
AT2G19870	733	388	24.1562	16.033	0.59135	5.97218e-11	7.93215e-10	tRNA/rRNA methyltransferase (SpoU) family protein | chr2:8575878-8577947 FORWARD
AT1G27480	1513	918	58.2465	44.3131	0.394439	6.36982e-11	8.45493e-10	lecithin:cholesterol acyltransferase family protein / LACT family protein | chr1:9544514-9546285 FORWARD
AT3G48140	2028	1988	115.867	142.418	-0.297667	6.46586e-11	8.57698e-10	senescence-associated protein, putative | chr3:17778356-17779549 FORWARD
AT2G35800	1215	712	18.1803	13.3587	0.4446	6.47885e-11	8.58878e-10	mitochondrial substrate carrier family protein | chr2:15044045-15048603 FORWARD
AT3G56010	1680	1035	91.3188	70.5423	0.372424	6.51747e-11	8.63451e-10	unknown protein | chr3:20788670-20789924 FORWARD
AT4G02330	34	94	0.883577	3.06303	-1.79353	6.53842e-11	8.65681e-10	Symbols: ATPMEPCRB | ATPMEPCRB; pectinesterase | chr4:1032413-1035037 FORWARD
AT2G26150	95	14	3.7788	0.698259	2.43609	6.66045e-11	8.8128e-10	Symbols: ATHSFA2, HSFA2 | ATHSFA2; DNA binding / transcription factor | chr2:11135682-11137396 FORWARD
AT2G26150	95	14	3.7788	0.698259	2.43609	6.66045e-11	8.8128e-10	Symbols: ATHSFA2, HSFA2 | ATHSFA2; DNA binding / transcription factor | chr2:11135682-11137396 FORWARD
AT4G39940	1201	1247	44.2381	57.5941	-0.380632	6.84432e-11	9.05038e-10	Symbols: AKN2 | AKN2 (APS-kinase 2); ATP binding / adenylylsulfate kinase/ kinase/ transferase, transferring phosphorus-containing groups | chr4:18519717-18521568 FORWARD
AT5G59550	467	219	20.7541	12.2036	0.766084	6.95579e-11	9.19198e-10	zinc finger (C3HC4-type RING finger) family protein | chr5:23998259-23999793 REVERSE
AT3G53370	32	91	2.29785	8.19352	-1.8342	7.00982e-11	9.25755e-10	DNA-binding S1FA family protein | chr3:19787894-19788843 REVERSE
AT3G55740	373	162	9.1959	5.00793	0.876775	7.26728e-11	9.59153e-10	Symbols: PROT2, ATPROT2 | PROT2 (PROLINE TRANSPORTER 2); L-proline transmembrane transporter/ amino acid transmembrane transporter | chr3:20695499-20698265 FORWARD
AT5G53370	451	544	14.9205	22.5664	-0.596886	7.46012e-11	9.83985e-10	Symbols: ATPMEPCRF, PMEPCRF | PMEPCRF (PECTIN METHYLESTERASE PCR FRAGMENT F); pectinesterase | chr5:21649532-21651593 REVERSE
AT5G43450	465	218	18.9606	11.1458	0.766496	7.49412e-11	9.87849e-10	2-oxoglutarate-dependent dioxygenase, putative | chr5:17457125-17458797 REVERSE
AT4G29080	216	306	7.48727	13.2999	-0.828907	7.49503e-11	9.87348e-10	Symbols: PAP2, IAA27 | PAP2 (PHYTOCHROME-ASSOCIATED PROTEIN 2); transcription factor | chr4:14323361-14325328 REVERSE
AT3G21750	1189	695	43.8198	32.1167	0.448257	7.51436e-11	9.89272e-10	Symbols: UGT71B1 | UGT71B1 (UDP-GLUCOSYL TRANSFERASE 71B1); UDP-glycosyltransferase/ quercetin 3-O-glucosyltransferase/ transferase, transferring glycosyl groups | chr3:7664345-7666195 FORWARD
AT5G18030	28	85	3.78985	14.4258	-1.92844	7.67406e-11	1.00966e-09	auxin-responsive protein, putative | chr5:5968435-5968938 FORWARD
AT1G16110	116	196	3.14141	6.6555	-1.08314	7.84559e-11	1.03158e-09	Symbols: WAKL6 | WAKL6 (wall associated kinase-like 6); kinase | chr1:5518373-5520891 FORWARD
AT5G39030	166	252	4.67744	8.90345	-0.928647	7.93537e-11	1.04274e-09	protein kinase family protein | chr5:15620066-15622486 FORWARD
AT2G41100	1339	1371	51.3451	65.9196	-0.360479	8.00542e-11	1.05128e-09	Symbols: TCH3, ATCAL4 | TCH3 (TOUCH 3); calcium ion binding | chr2:17138073-17139610 FORWARD
AT4G20980	1508	916	37.2994	28.4089	0.39281	8.08462e-11	1.06102e-09	eukaryotic translation initiation factor 3 subunit 7, putative / eIF-3 zeta, putative / eIF3d, putative | chr4:11216931-11219337 FORWARD
AT2G21050	74	146	1.98197	4.90317	-1.30678	8.08932e-11	1.06097e-09	amino acid permease, putative | chr2:9034090-9036636 FORWARD
AT2G38440	960	540	11.1129	7.83809	0.503668	8.19221e-11	1.07379e-09	Symbols: ITB1, SCAR2, DIS3, WAVE4, ATSCAR2 | SCAR2 (SCAR HOMOLOG 2) | chr2:16095329-16101221 FORWARD
AT3G23120	117	197	3.38914	7.15531	-1.07809	8.27133e-11	1.08349e-09	Symbols: AtRLP38 | AtRLP38 (Receptor Like Protein 38); kinase/ protein binding | chr3:8227222-8229576 REVERSE
AT3G17390	8050	5738	289.33	258.593	0.162034	8.36678e-11	1.09531e-09	Symbols: MTO3, SAMS3, MAT4 | MTO3 (METHIONINE OVER-ACCUMULATOR 3); methionine adenosyltransferase | chr3:5952187-5954084 REVERSE
AT5G22880	834	908	85.4253	116.618	-0.449052	8.49422e-11	1.1113e-09	Symbols: H2B, HTB2 | HTB2; DNA binding | chr5:7651957-7652622 REVERSE
AT5G13630	32763	24737	456.682	432.35	0.0789902	8.59379e-11	1.12362e-09	Symbols: GUN5, CCH, CHLH, CCH1 | GUN5 (GENOMES UNCOUPLED 5); magnesium chelatase | chr5:4387334-4392227 REVERSE
AT2G01890	118	198	3.29768	6.93825	-1.07312	8.71292e-11	1.13849e-09	Symbols: PAP8, ATPAP8 | PAP8 (PURPLE ACID PHOSPHATASE 8); acid phosphatase/ protein serine/threonine phosphatase | chr2:396768-399208 REVERSE
AT2G48160	1301	773	11.9723	8.91945	0.424674	8.9904e-11	1.17401e-09	EXPRESSED IN: 23 plant structures; EXPRESSED DURING: 13 growth stages; CONTAINS InterPro DOMAIN/s: Regulation of nuclear pre-mRNA protein (InterPro:IPR006569), PWWP (InterPro:IPR000313); BEST Arabidopsis thaliana protein match is: PWWP domain-containing protein (TAIR:AT3G63070.1); Has 1292 Blast hits to 1135 proteins in 175 species: Archae - 2; Bacteria - 174; Metazoa - 679; Fungi - 194; Plants -…
AT5G49630	1075	1130	18.2014	23.9902	-0.398393	9.14743e-11	1.19378e-09	Symbols: AAP6 | AAP6 (AMINO ACID PERMEASE 6); acidic amino acid transmembrane transporter/ amino acid transmembrane transporter/ neutral amino acid transmembrane transporter | chr5:20142470-20146498 REVERSE
AT5G14660	1161	677	37.607	27.4969	0.451734	9.30239e-11	1.21324e-09	Symbols: PDF1B, DEF2, ATDEF2 | PDF1B (PEPTIDE DEFORMYLASE 1B); iron ion binding / peptide deformylase | chr5:4726641-4728746 REVERSE
AT1G50480	2111	2058	48.195	58.9139	-0.289723	9.32308e-11	1.21519e-09	Symbols: THFS | THFS (10-FORMYLTETRAHYDROFOLATE SYNTHETASE); ATP binding / copper ion binding / formate-tetrahydrofolate ligase | chr1:18701951-18704938 FORWARD
AT5G47720	80	153	1.89427	4.54256	-1.26187	9.32514e-11	1.2147e-09	acetyl-CoA C-acyltransferase, putative / 3-ketoacyl-CoA thiolase, putative | chr5:19331547-19334277 FORWARD
AT5G47720	80	153	1.89427	4.54256	-1.26187	9.32514e-11	1.2147e-09	acetyl-CoA C-acyltransferase, putative / 3-ketoacyl-CoA thiolase, putative | chr5:19331547-19334277 FORWARD
AT5G47720	80	153	1.89427	4.54256	-1.26187	9.32514e-11	1.2147e-09	acetyl-CoA C-acyltransferase, putative / 3-ketoacyl-CoA thiolase, putative | chr5:19331547-19334277 FORWARD
AT2G24050	917	512	18.3232	12.828	0.514371	9.79599e-11	1.27524e-09	MIF4G domain-containing protein / MA3 domain-containing protein | chr2:10225225-10228638 REVERSE
AT4G35300	904	972	17.5095	23.6064	-0.43104	1.00147e-10	1.30291e-09	Symbols: TMT2 | TMT2 (TONOPLAST MONOSACCHARIDE TRANSPORTER2); carbohydrate transmembrane transporter/ nucleoside transmembrane transporter/ sugar:hydrogen symporter | chr4:16796256-16799553 REVERSE
AT1G64330	457	214	9.46427	5.55703	0.768177	1.00972e-10	1.31282e-09	myosin heavy chain-related | chr1:23870905-23874198 FORWARD
AT2G32520	474	565	16.0233	23.9486	-0.579771	1.01944e-10	1.32464e-09	dienelactone hydrolase family protein | chr2:13805519-13807536 REVERSE
AT5G59690	926	992	106.705	143.332	-0.425735	1.05896e-10	1.37514e-09	histone H4 | chr5:24051552-24052143 FORWARD
AT2G36835	1718	1065	64.2529	49.9433	0.36347	1.06408e-10	1.38093e-09	unknown protein | chr2:15449603-15451426 REVERSE
AT1G72500	221	310	4.68054	8.23235	-0.814629	1.07795e-10	1.39807e-09	inter-alpha-trypsin inhibitor heavy chain-related | chr1:27295336-27298556 REVERSE
AT4G24750	1326	1357	33.5644	43.0699	-0.359746	1.08498e-10	1.40631e-09	FUNCTIONS IN: molecular_function unknown; INVOLVED IN: biological_process unknown; LOCATED IN: chloroplast; EXPRESSED IN: 22 plant structures; EXPRESSED DURING: 13 growth stages; CONTAINS InterPro DOMAIN/s: Rhodanese-like (InterPro:IPR001763); BEST Arabidopsis thaliana protein match is: rhodanese-like domain-containing protein (TAIR:AT3G08920.1); Has 222 Blast hits to 222 proteins in 59 species: …
AT3G48550	12	59	1.11224	6.85689	-2.62409	1.12304e-10	1.45474e-09	FUNCTIONS IN: molecular_function unknown; INVOLVED IN: biological_process unknown; LOCATED IN: cellular_component unknown; EXPRESSED IN: 20 plant structures; EXPRESSED DURING: 12 growth stages; BEST Arabidopsis thaliana protein match is: nucleic acid binding / transcription factor/ zinc ion binding (TAIR:AT2G01940.3); Has 40 Blast hits to 40 proteins in 6 species: Archae - 0; Bacteria - 0; Metazo…
AT1G32900	6	48	0.121203	1.2158	-3.32641	1.13198e-10	1.46542e-09	starch synthase, putative | chr1:11920390-11923766 REVERSE
AT1G15825	6	48	1.07429	10.7763	-3.32641	1.13198e-10	1.46451e-09	hydroxyproline-rich glycoprotein family protein | chr1:5448149-5448529 REVERSE
AT1G13280	278	369	13.3364	22.1962	-0.734942	1.16037e-10	1.50033e-09	Symbols: AOC4 | AOC4 (ALLENE OXIDE CYCLASE 4); allene-oxide cyclase | chr1:4547454-4548875 FORWARD
AT1G08420	1216	716	10.9378	8.07546	0.437705	1.17747e-10	1.52149e-09	Symbols: BSL2 | kelch repeat-containing protein / serine/threonine phosphoesterase family protein | chr1:2649773-2657061 FORWARD
AT4G17460	83	156	3.81539	8.99174	-1.23677	1.19727e-10	1.54613e-09	Symbols: HAT1 | HAT1; DNA binding / transcription factor | chr4:9739663-9741146 FORWARD
AT1G32920	812	443	111.678	76.3967	0.547766	1.20925e-10	1.56064e-09	unknown protein | chr1:11928807-11929302 FORWARD
AT5G11840	836	459	42.0263	28.9325	0.538602	1.2293e-10	1.58553e-09	unknown protein | chr5:3813449-3814805 REVERSE
AT5G60910	55	121	1.02456	2.82631	-1.46391	1.23571e-10	1.59283e-09	Symbols: AGL8, FUL | AGL8 (agamous-like 8); transcription factor | chr5:24502482-24506143 REVERSE
AT5G24210	1366	1392	40.7811	52.1082	-0.353608	1.25677e-10	1.61898e-09	lipase class 3 family protein | chr5:8217335-8219619 FORWARD
AT1G76570	285	112	11.4769	5.65532	1.02106	1.28538e-10	1.65482e-09	chlorophyll A-B binding family protein | chr1:28729132-28730825 FORWARD
AT3G26560	760	409	13.4001	9.04227	0.567491	1.30906e-10	1.68427e-09	ATP-dependent RNA helicase, putative | chr3:9749904-9753772 REVERSE
AT1G17560	49	113	2.71981	7.86465	-1.53188	1.32447e-10	1.70305e-09	Symbols: HLL | HLL (HUELLENLOS); structural constituent of ribosome | chr1:6037464-6038692 REVERSE
AT1G53520	219	307	9.69474	17.0407	-0.813714	1.38431e-10	1.77891e-09	chalcone-flavanone isomerase-related | chr1:19976415-19977955 REVERSE
AT4G22690	2044	1995	59.7157	73.0817	-0.2914	1.43212e-10	1.83922e-09	Symbols: CYP706A1 | CYP706A1; electron carrier/ heme binding / iron ion binding / monooxygenase/ oxygen binding | chr4:11929359-11931693 FORWARD
AT5G25265	586	671	16.6842	23.9546	-0.521819	1.51807e-10	1.94841e-09	unknown protein | chr5:8754553-8756948 REVERSE
AT1G14980	606	690	36.9765	52.791	-0.513685	1.54047e-10	1.97595e-09	Symbols: CPN10 | CPN10 (CHAPERONIN 10); chaperone binding | chr1:5165628-5166745 REVERSE
AT3G44430	201	66	9.17783	3.77873	1.28025	1.54606e-10	1.98191e-09	unknown protein | chr3:16068257-16069750 FORWARD
AT1G56430	87	160	5.18785	11.9632	-1.20539	1.63475e-10	2.09432e-09	Symbols: ATNAS4, NAS4 | NAS4 (NICOTIANAMINE SYNTHASE 4); nicotianamine synthase | chr1:21136944-21138087 FORWARD
AT4G14090	129	30	5.33983	1.5571	1.77793	1.6353e-10	2.09374e-09	UDP-glucoronosyl/UDP-glucosyl transferase family protein | chr4:8122188-8123835 REVERSE
AT3G60130	416	506	7.89385	12.0394	-0.608961	1.63738e-10	2.09512e-09	Symbols: BGLU16 | BGLU16 (BETA GLUCOSIDASE 16); catalytic/ cation binding / hydrolase, hydrolyzing O-glycosyl compounds | chr3:22210246-22213840 FORWARD
AT3G62690	164	47	8.26266	2.96915	1.47656	1.65701e-10	2.11896e-09	Symbols: ATL5 | ATL5 (ATL5); protein binding / zinc ion binding | chr3:23185348-23186701 REVERSE
AT1G74560	524	611	14.4955	21.1934	-0.548012	1.6789e-10	2.14564e-09	Symbols: NRP1 | NRP1 (NAP1-RELATED PROTEIN 1); DNA binding / chromatin binding / histone binding | chr1:28017584-28020049 REVERSE
AT4G02260	2729	1792	29.7246	24.4742	0.280395	1.69456e-10	2.16433e-09	Symbols: RSH1, AT-RSH1, ATRSH1 | RSH1 (RELA-SPOT HOMOLOG 1); catalytic | chr4:985232-991494 FORWARD
AT1G60260	653	734	16.9893	23.9451	-0.495104	1.72889e-10	2.20683e-09	Symbols: BGLU5 | pseudogene, glycosyl hydrolase family 1, contains Pfam PF00232 : Glycosyl hydrolase family 1 domain; TIGRFAM TIGR01233: 6-phospho-beta-galactosidase; similar to amygdalin hydrolase isoform AH I precursor (GI:16757966) (Prunus serotina); blastp match of 60% identity and 6.4e-121 P-value to GP|12746303|gb|AAK07429.1|AF321287_1|AF321287 beta-glucosidase {Musa acuminata} | chr1:22218…
AT2G46430	488	576	10.0665	14.8985	-0.565594	1.74823e-10	2.23016e-09	Symbols: ATCNGC3, CNGC3, CNGC3.C | ATCNGC3 (CYCLIC NUCLEOTIDE GATED CHANNEL 3); calmodulin binding / cyclic nucleotide binding / ion channel | chr2:19058294-19061436 FORWARD
AT5G42850	390	480	29.0128	44.7739	-0.625967	1.7663e-10	2.25184e-09	INVOLVED IN: cell redox homeostasis; LOCATED IN: cellular_component unknown; EXPRESSED IN: 22 plant structures; EXPRESSED DURING: 13 growth stages; CONTAINS InterPro DOMAIN/s: Thioredoxin fold (InterPro:IPR012335), Thioredoxin-like fold (InterPro:IPR012336), Protein of unknown function DUF953, thioredoxin-like (InterPro:IPR010357); Has 237 Blast hits to 237 proteins in 83 species: Archae - 0; Bac…
AT2G46650	567	652	40.5018	58.3979	-0.52793	1.77999e-10	2.26792e-09	Symbols: B5 #1, ATCB5-C, CB5-C | CB5-C (CYTOCHROME B5 ISOFORM C); heme binding | chr2:19151646-19152600 FORWARD
AT3G44450	238	326	27.8486	47.8302	-0.780317	1.78212e-10	2.26925e-09	unknown protein | chr3:16074096-16074678 REVERSE
AT2G40600	539	625	21.7312	31.596	-0.539977	1.83033e-10	2.32923e-09	appr-1-p processing enzyme family protein | chr2:16946870-16948561 REVERSE
AT5G42860	62	129	2.28497	5.96123	-1.38344	1.85491e-10	2.35908e-09	unknown protein | chr5:17183066-17184916 REVERSE
AT5G16650	516	253	16.3342	10.0421	0.701826	1.95708e-10	2.48751e-09	DNAJ heat shock N-terminal domain-containing protein | chr5:5463177-5465331 REVERSE
AT2G15090	600	683	24.1905	34.5281	-0.51333	1.96025e-10	2.49003e-09	Symbols: KCS8 | KCS8 (3-KETOACYL-COA SYNTHASE 8); acyltransferase/ catalytic/ transferase, transferring acyl groups other than amino-acyl groups | chr2:6542256-6543947 FORWARD
AT4G02930	710	787	16.1663	22.4691	-0.474951	1.97981e-10	2.51335e-09	elongation factor Tu, putative / EF-Tu, putative | chr4:1295409-1298404 REVERSE
AT5G40890	1411	854	24.2211	18.3816	0.398003	1.99261e-10	2.52808e-09	Symbols: ATCLC-A, CLC-A, CLCA | ATCLC-A (CHLORIDE CHANNEL A); anion channel/ nitrate transmembrane transporter/ voltage-gated chloride channel | chr5:16381346-16385319 REVERSE
AT1G77450	87	12	4.53739	0.784741	2.53157	2.05817e-10	2.60967e-09	Symbols: anac032 | anac032 (Arabidopsis NAC domain containing protein 32); transcription factor | chr1:29099954-29101261 FORWARD
AT1G22930	1333	800	18.988	14.2889	0.410198	2.05924e-10	2.60945e-09	T-complex protein 11 | chr1:8117339-8122127 FORWARD
AT3G22060	252	340	12.9742	21.9491	-0.758518	2.05995e-10	2.60877e-09	receptor protein kinase-related | chr3:7771016-7772340 FORWARD
AT1G69080	4	43	0.201083	2.71045	-3.75267	2.07668e-10	2.62837e-09	universal stress protein (USP) family protein | chr1:25971949-25973271 REVERSE
AT1G80030	1768	1105	28.6957	22.4883	0.351665	2.11149e-10	2.67082e-09	DNAJ heat shock protein, putative | chr1:30104966-30108966 REVERSE
AT5G45680	2419	1570	113.181	92.1075	0.29724	2.12437e-10	2.68549e-09	Symbols: ATFKBP13, FKBP13 | FK506-binding protein 1 (FKBP13) | chr5:18530880-18532337 FORWARD
AT5G05960	22	74	2.48886	10.497	-2.07643	2.16378e-10	2.73366e-09	protease inhibitor/seed storage/lipid transfer protein (LTP) family protein | chr5:1790231-1790833 FORWARD
AT3G49940	258	98	15.534	7.39859	1.07011	2.2688e-10	2.86461e-09	Symbols: LBD38 | LBD38 (LOB DOMAIN-CONTAINING PROTEIN 38) | chr3:18514343-18515475 FORWARD
AT5G64120	68	136	2.73352	6.85504	-1.32641	2.29558e-10	2.89668e-09	peroxidase, putative | chr5:25659306-25661002 REVERSE
AT2G32487	68	136	3.59317	9.01084	-1.32641	2.29558e-10	2.89494e-09	unknown protein | chr2:13791887-13793177 FORWARD
AT4G32700	192	62	1.05789	0.42834	1.30436	2.30885e-10	2.90993e-09	DNA-directed DNA polymerase family protein | chr4:15767317-15779697 FORWARD
AT4G11360	216	302	19.7519	34.6275	-0.809924	2.31723e-10	2.91874e-09	Symbols: RHA1B | RHA1B; protein binding / zinc ion binding | chr4:6906014-6906759 FORWARD
AT1G04680	602	684	9.42765	13.4314	-0.510639	2.32141e-10	2.92225e-09	pectate lyase family protein | chr1:1303529-1307884 REVERSE
AT2G47250	1060	613	21.5787	15.6473	0.463699	2.34636e-10	2.95188e-09	RNA helicase, putative | chr2:19399694-19403044 REVERSE
AT3G56080	57	122	1.42536	3.82532	-1.42425	2.43694e-10	3.064e-09	dehydration-responsive protein-related | chr3:20810309-20813036 REVERSE
AT1G17745	274	362	4.34485	7.19766	-0.728221	2.43963e-10	3.06555e-09	Symbols: PGDH | PGDH (3-PHOSPHOGLYCERATE DEHYDROGENASE); phosphoglycerate dehydrogenase | chr1:6100964-6105265 FORWARD
AT1G08450	1078	1126	17.9581	23.52	-0.389257	2.46099e-10	3.09053e-09	Symbols: CRT3 | CRT3 (CALRETICULIN 3); calcium ion binding / unfolded protein binding | chr1:2667825-2671832 REVERSE
AT4G33630	1629	1008	27.2635	21.1533	0.366084	2.46574e-10	3.09465e-09	Symbols: EX1 | EX1 (EXECUTER1) | chr4:16155503-16159578 FORWARD
AT1G56150	89	13	10.9393	2.00356	2.44889	2.4719e-10	3.10052e-09	auxin-responsive family protein | chr1:21017385-21017939 FORWARD
AT3G02060	1233	732	18.9101	14.0766	0.425851	2.51284e-10	3.14998e-09	DEAD/DEAH box helicase, putative | chr3:354360-358807 FORWARD
AT2G46250	99	173	3.13097	6.86039	-1.13168	2.54448e-10	3.18774e-09	myosin heavy chain-related | chr2:18991171-18993327 FORWARD
AT1G48920	6369	4490	123.116	108.83	0.177945	2.57133e-10	3.21946e-09	Symbols: ATNUC-L1, PARL1 | ATNUC-L1; nucleic acid binding / nucleotide binding | chr1:18098095-18101623 FORWARD
AT1G63680	1240	737	25.3946	18.9254	0.424197	2.58809e-10	3.23851e-09	Symbols: ATMURE, PDE316, MURE | MURE; ATP binding / acid-amino acid ligase/ ligase | chr1:23614437-23617767 FORWARD
AT5G50850	2703	1777	47.3284	39.0141	0.278711	2.6163e-10	3.27186e-09	Symbols: MAB1 | MAB1 (MACCI-BOU); catalytic/ pyruvate dehydrogenase (acetyl-transferring) | chr5:20689390-20693285 FORWARD
AT1G74929	76	8	50.8286	6.70877	2.92152	2.64791e-10	3.30941e-09	unknown protein | chr1:28143997-28144098 REVERSE
AT5G07690	177	260	6.78341	12.4941	-0.881168	2.65807e-10	3.32013e-09	Symbols: MYB29, ATMYB29, PMG2 | ATMYB29 (ARABIDOPSIS THALIANA MYB DOMAIN PROTEIN 29); DNA binding / transcription factor | chr5:2446764-2448543 FORWARD
AT5G07690	177	260	6.78341	12.4941	-0.881168	2.65807e-10	3.32013e-09	Symbols: MYB29, ATMYB29, PMG2 | ATMYB29 (ARABIDOPSIS THALIANA MYB DOMAIN PROTEIN 29); DNA binding / transcription factor | chr5:2446764-2448543 FORWARD
AT2G37340	450	537	12.0195	17.9848	-0.581404	2.6778e-10	3.34279e-09	Symbols: RSZ33, ATRSZ33 | RSZ33; nucleic acid binding / nucleotide binding / zinc ion binding | chr2:15670147-15672700 REVERSE
AT4G14070	2195	1411	24.155	19.4697	0.311097	2.70781e-10	3.37824e-09	Symbols: AAE15 | AAE15 (acyl-activating enzyme 15); long-chain-fatty-acid-[acyl-carrier-protein] ligase | chr4:8111962-8118160 REVERSE
AT1G78100	413	190	21.3761	12.3308	0.793736	2.70912e-10	3.37787e-09	F-box family protein | chr1:29387795-29389112 FORWARD
AT4G22950	39	98	0.758619	2.39025	-1.65571	2.72084e-10	3.39046e-09	Symbols: AGL19, GL19 | AGL19 (AGAMOUS-LIKE 19); transcription factor | chr4:12023915-12027421 REVERSE
AT5G62840	619	320	28.9421	18.7606	0.625461	2.73363e-10	3.40438e-09	phosphoglycerate/bisphosphoglycerate mutase family protein | chr5:25228225-25229683 REVERSE
AT1G64360	70	138	7.19158	17.7772	-1.30565	2.78456e-10	3.46574e-09	unknown protein | chr1:23887870-23888533 FORWARD
AT4G16008	42	102	4.19491	12.7742	-1.60651	2.81708e-10	3.50414e-09	unknown protein | chr4:9067830-9068512 FORWARD
AT3G53470	372	460	33.0428	51.233	-0.632738	2.87536e-10	3.57451e-09	unknown protein | chr3:19822745-19823406 FORWARD
AT1G54575	81	10	8.48787	1.31393	2.69152	2.90905e-10	3.61425e-09	unknown protein | chr1:20387060-20387710 FORWARD
AT5G61970	756	410	10.9449	7.44271	0.556355	3.03509e-10	3.76861e-09	signal recognition particle-related / SRP-related | chr5:24888617-24893328 FORWARD
AT2G29980	1831	1800	36.0687	44.4603	-0.301772	3.04939e-10	3.78414e-09	Symbols: FAD3 | FAD3 (FATTY ACID DESATURASE 3); omega-3 fatty acid desaturase | chr2:12781591-12785053 REVERSE
AT5G63470	547	630	26.6916	38.5466	-0.530218	3.08214e-10	3.82251e-09	Symbols: NF-YC4 | NF-YC4 (NUCLEAR FACTOR Y, SUBUNIT C4); DNA binding / transcription factor | chr5:25415701-25417098 REVERSE
AT3G61130	2107	1349	38.3495	30.7869	0.316893	3.08569e-10	3.82466e-09	Symbols: GAUT1, LGT1 | GAUT1 (GALACTURONOSYLTRANSFERASE 1); polygalacturonate 4-alpha-galacturonosyltransferase/ transferase, transferring glycosyl groups | chr3:22621969-22625716 FORWARD
AT3G02170	521	605	9.43238	13.734	-0.542059	3.10857e-10	3.85074e-09	Symbols: LNG2 | LNG2 (LONGIFOLIA2) | chr3:396012-399779 REVERSE
AT3G52840	1047	1096	13.7697	18.0737	-0.392393	3.14955e-10	3.8992e-09	Symbols: BGAL2 | BGAL2 (beta-galactosidase 2); beta-galactosidase/ catalytic/ cation binding | chr3:19581113-19586299 FORWARD
AT3G52840	1047	1096	13.7697	18.0737	-0.392393	3.14955e-10	3.8992e-09	Symbols: BGAL2 | BGAL2 (beta-galactosidase 2); beta-galactosidase/ catalytic/ cation binding | chr3:19581113-19586299 FORWARD
AT3G59040	1106	646	25.1495	18.4189	0.449338	3.15737e-10	3.90657e-09	pentatricopeptide (PPR) repeat-containing protein | chr3:21821349-21824312 REVERSE
AT5G48730	537	268	17.2714	10.808	0.676283	3.18064e-10	3.93304e-09	pentatricopeptide (PPR) repeat-containing protein | chr5:19763152-19765272 FORWARD
AT5G02490	366	162	9.55512	5.30308	0.849443	3.25686e-10	4.02492e-09	heat shock cognate 70 kDa protein 2 (HSC70-2) (HSP70-2) | chr5:550035-552647 REVERSE
AT5G47330	129	31	5.10443	1.53807	1.73062	3.30706e-10	4.08455e-09	palmitoyl protein thioesterase family protein | chr5:19207099-19208822 FORWARD
AT5G24030	185	59	2.82457	1.12951	1.32233	3.32718e-10	4.10698e-09	Symbols: SLAH3 | SLAH3 (SLAC1 HOMOLOGUE 3); transporter | chr5:8118317-8122784 REVERSE
AT4G00450	874	489	6.94247	4.87046	0.511392	3.33504e-10	4.11426e-09	Symbols: CRP | CRP (CRYPTIC PRECOCIOUS) | chr4:202416-211003 FORWARD
AT4G00900	384	173	6.7741	3.8267	0.823928	3.39887e-10	4.19054e-09	Symbols: ECA2, ATECA2 | ECA2 (ER-TYPE CA2+-ATPASE 2); calcium-transporting ATPase | chr4:382663-386288 REVERSE
AT4G34710	1237	1268	29.0182	37.2973	-0.362116	3.45466e-10	4.25682e-09	Symbols: ADC2, SPE2, ATADC2 | ADC2 (ARGININE DECARBOXYLASE 2); arginine decarboxylase | chr4:16560062-16562969 REVERSE
AT3G17020	1768	1743	74.3577	91.9177	-0.305861	3.48994e-10	4.29777e-09	universal stress protein (USP) family protein | chr3:5802536-5804157 REVERSE
AT4G38130	1360	822	28.9924	21.9723	0.39999	3.52169e-10	4.33433e-09	Symbols: HD1, HDA19, ATHD1, HDA1, RPD3A | HD1 (HISTONE DEACETYLASE 1); basal transcription repressor/ histone deacetylase/ protein binding | chr4:17896292-17899491 REVERSE
AT2G15020	12	57	0.42658	2.5407	-2.57433	3.55114e-10	4.368e-09	unknown protein | chr2:6491434-6493352 REVERSE
AT1G50320	2845	1883	168.325	139.693	0.268989	3.61119e-10	4.43926e-09	Symbols: ATHX, ATX | ATHX; enzyme activator | chr1:18638384-18639536 REVERSE
AT5G19510	2625	2495	112.552	134.138	-0.253129	3.64227e-10	4.47484e-09	elongation factor 1B alpha-subunit 2 (eEF1Balpha2) | chr5:6581658-6583248 REVERSE
AT4G35750	593	673	29.8325	42.453	-0.508981	3.65719e-10	4.49055e-09	Rho-GTPase-activating protein-related | chr4:16940507-16941862 REVERSE
AT2G45850	753	409	20.5965	14.0275	0.554143	3.79921e-10	4.66221e-09	DNA-binding family protein | chr2:18871479-18873972 REVERSE
AT5G44430	4	42	0.48467	6.38107	-3.71872	3.87031e-10	4.74668e-09	Symbols: PDF1.2c | PDF1.2c (plant defensin 1.2c) | chr5:17908945-17909507 REVERSE
AT5G47010	1925	1221	17.925	14.2561	0.330388	3.97657e-10	4.87414e-09	Symbols: UPF1, LBA1, ATUPF1 | LBA1 (LOW-LEVEL BETA-AMYLASE 1); ATP binding / DNA binding / RNA helicase/ hydrolase | chr5:19072009-19079334 FORWARD
AT4G16563	147	40	5.37115	1.8326	1.55134	4.08173e-10	5.00011e-09	aspartyl protease family protein | chr4:9329657-9331523 REVERSE
AT4G01610	892	952	24.2237	32.4168	-0.420325	4.08772e-10	5.00453e-09	cathepsin B-like cysteine protease, putative | chr4:694695-697206 FORWARD
AT4G31160	710	381	6.70556	4.51191	0.571621	4.12376e-10	5.04571e-09	Symbols: DCAF1 | DCAF1 (DDB1-CUL4 ASSOCIATED FACTOR 1); nucleotide binding | chr4:15145853-15153075 FORWARD
AT2G47980	690	368	8.22901	5.50307	0.580484	4.25384e-10	5.20184e-09	Symbols: SCC3, ATSCC3 | SCC3 (SISTER-CHROMATID COHESION PROTEIN 3); binding | chr2:19631259-19636978 FORWARD
AT4G25110	39	97	0.969208	3.02261	-1.64092	4.3463e-10	5.31181e-09	Symbols: AtMC2 | AtMC2 (metacaspase 2); cysteine-type endopeptidase | chr4:12887518-12890262 REVERSE
AT2G37500	472	556	10.5362	15.5623	-0.562705	4.37787e-10	5.34728e-09	arginine biosynthesis protein ArgJ family | chr2:15739783-15742838 REVERSE
AT1G72430	501	584	47.4679	69.3798	-0.547564	4.39209e-10	5.36151e-09	auxin-responsive protein-related | chr1:27264911-27265630 REVERSE
AT3G16630	1014	585	12.7624	9.23229	0.467143	4.41725e-10	5.3891e-09	Symbols: ATKINESIN-13A, KINESIN-13A | KINESIN-13A; ATP binding / microtubule motor | chr3:5662384-5667803 REVERSE
AT1G74270	665	740	34.1858	47.6995	-0.480578	4.48917e-10	5.47366e-09	60S ribosomal protein L35a (RPL35aC) | chr1:27928171-27929497 REVERSE
AT5G14450	91	162	3.57797	7.98672	-1.15846	4.59915e-10	5.6045e-09	GDSL-motif lipase/hydrolase family protein | chr5:4658441-4660175 FORWARD
AT3G50830	356	442	14.6917	22.8719	-0.638576	4.6469e-10	5.65939e-09	Symbols: COR413-PM2, ATCOR413-PM2 | COR413-PM2 (COLD-REGULATED 413-PLASMA MEMBRANE 2) | chr3:18893845-18895497 REVERSE
AT3G11910	1442	881	10.7203	8.2125	0.384451	4.69174e-10	5.71069e-09	Symbols: UBP13 | UBP13 (UBIQUITIN-SPECIFIC PROTEASE 13); ubiquitin thiolesterase/ ubiquitin-specific protease | chr3:3761388-3770413 REVERSE
AT5G56840	21	71	0.86822	3.68067	-2.08384	4.70396e-10	5.72224e-09	DNA-binding family protein | chr5:22980693-22982342 FORWARD
AT2G43760	441	209	21.55	12.806	0.750869	4.71624e-10	5.73386e-09	molybdopterin biosynthesis MoaE family protein | chr2:18132782-18134068 FORWARD
AT1G78620	867	928	20.2272	27.1471	-0.424499	4.72327e-10	5.73908e-09	integral membrane family protein | chr1:29572871-29575794 REVERSE
AT2G19760	621	698	30.6756	43.2329	-0.495041	4.8751e-10	5.92013e-09	Symbols: PFN1, PRF1 | PRF1 (PROFILIN 1); actin binding | chr2:8516787-8518167 REVERSE
AT5G14430	486	569	11.0733	16.256	-0.55388	4.88345e-10	5.92683e-09	dehydration-responsive protein-related | chr5:4652980-4655973 FORWARD
AT2G03150	865	485	8.1323	5.71738	0.508309	5.11027e-10	6.19853e-09	Symbols: emb1579 | emb1579 (embryo defective 1579); binding / calcium ion binding | chr2:951933-959188 FORWARD
AT1G66350	236	320	8.70702	14.8035	-0.765692	5.11365e-10	6.19905e-09	Symbols: RGL1, RGL | RGL1 (RGA-LIKE 1); transcription factor | chr1:24748195-24750043 FORWARD
AT4G26940	445	529	9.26922	13.8165	-0.575869	5.15138e-10	6.24117e-09	galactosyltransferase family protein | chr4:13529425-13532699 REVERSE
AT3G04630	267	105	7.82726	3.85963	1.02004	5.15291e-10	6.23942e-09	Symbols: WDL1 | WDL1 | chr3:1258546-1260871 FORWARD
AT3G04630	267	105	7.82726	3.85963	1.02004	5.15291e-10	6.23942e-09	Symbols: WDL1 | WDL1 | chr3:1258546-1260871 FORWARD
AT2G37180	400	184	18.8446	10.8693	0.793888	5.16242e-10	6.24733e-09	Symbols: RD28, PIP2;3, PIP2C | RD28 (RESPONSIVE TO DESICCATION 28); water channel | chr2:15617708-15619155 FORWARD
AT1G74020	215	76	6.70632	2.97247	1.17386	5.3793e-10	6.50604e-09	Symbols: SS2 | SS2 (STRICTOSIDINE SYNTHASE 2); strictosidine synthase | chr1:27835131-27837317 REVERSE
AT3G44400	384	469	5.22342	7.99935	-0.614889	5.45617e-10	6.59521e-09	disease resistance protein (TIR-NBS-LRR class), putative | chr3:16045954-16049668 REVERSE
AT3G06530	863	484	5.18281	3.64467	0.507947	5.48905e-10	6.63113e-09	binding | chr3:2022596-2033791 FORWARD
AT1G79990	1536	948	12.8962	9.98017	0.369812	5.54665e-10	6.69685e-09	protein binding / structural molecule | chr1:30084114-30092238 FORWARD
AT4G31850	1751	1100	34.3836	27.0842	0.344269	5.71815e-10	6.89995e-09	Symbols: PGR3 | PGR3 (PROTON GRADIENT REGULATION 3) | chr4:15403020-15406493 FORWARD
AT2G39030	2	37	0.13979	3.24268	-4.53586	6.12458e-10	7.38612e-09	GCN5-related N-acetyltransferase (GNAT) family protein | chr2:16298227-16299202 FORWARD
AT5G04950	112	24	6.13189	1.64758	1.89599	6.1748e-10	7.44241e-09	Symbols: NAS1, ATNAS1 | NAS1 (NICOTIANAMINE SYNTHASE 1); nicotianamine synthase | chr5:1457645-1458890 REVERSE
AT3G61440	4186	3834	115.892	133.096	-0.199685	6.23267e-10	7.50785e-09	Symbols: ATCYSC1, ARATH;BSAS3;1, CYSC1 | CYSC1 (CYSTEINE SYNTHASE C1); L-3-cyanoalanine synthase/ cysteine synthase | chr3:22735747-22737980 FORWARD
AT1G80410	1651	1030	15.0149	11.7455	0.354289	6.38478e-10	7.68665e-09	Symbols: EMB2753 | EMB2753 (EMBRYO DEFECTIVE 2753); binding | chr1:30227485-30234981 REVERSE
AT5G45380	91	161	1.30115	2.88648	-1.14953	6.65752e-10	8.01042e-09	Symbols: ATDUR3, DUR3 | sodium:solute symporter family protein | chr5:18391124-18395894 FORWARD
AT3G07160	2005	1282	9.47266	7.59458	0.318799	6.65764e-10	8.00597e-09	Symbols: ATGSL10, gsl10 | ATGSL10 (glucan synthase-like 10); 1,3-beta-glucan synthase | chr3:2264945-2279383 REVERSE
AT3G29030	545	624	18.127	26.0239	-0.521696	6.75041e-10	8.11287e-09	Symbols: ATEXPA5, ATEXP5, ATHEXP ALPHA 1.4, EXP5, EXPA5 | EXPA5 (EXPANSIN A5) | chr3:11011308-11013358 REVERSE
AT4G24120	737	401	17.6346	12.031	0.551656	6.84018e-10	8.21605e-09	Symbols: YSL1, ATYSL1 | YSL1 (YELLOW STRIPE LIKE 1); oligopeptide transporter | chr4:12524491-12527341 FORWARD
AT2G36880	4208	2891	140.234	120.805	0.215159	6.97262e-10	8.37033e-09	Symbols: MAT3 | MAT3 (methionine adenosyltransferase 3); copper ion binding / methionine adenosyltransferase | chr2:15479366-15481412 REVERSE
AT2G36880	4208	2891	140.234	120.805	0.215159	6.97262e-10	8.37033e-09	Symbols: MAT3 | MAT3 (methionine adenosyltransferase 3); copper ion binding / methionine adenosyltransferase | chr2:15479366-15481412 REVERSE
AT4G00370	2827	1876	55.721	46.3643	0.265205	6.98072e-10	8.37526e-09	Symbols: ANTR2, PHT4;4 | ANTR2; inorganic phosphate transmembrane transporter/ organic anion transmembrane transporter | chr4:162897-166357 REVERSE
AT2G14750	957	1008	37.6277	49.6951	-0.401312	7.26392e-10	8.71006e-09	Symbols: APK, AKN1, ATAKN1 | APK (APS KINASE); ATP binding / adenylylsulfate kinase/ kinase/ transferase, transferring phosphorus-containing groups | chr2:6314032-6315766 FORWARD
AT1G69690	157	235	6.5787	12.3471	-0.908303	7.34518e-10	8.80247e-09	TCP family transcription factor, putative | chr1:26216224-26217851 FORWARD
AT3G19830	602	313	9.20987	6.00426	0.617194	7.61831e-10	9.12457e-09	Symbols: NTMC2TYPE5.2, NTMC2T5.2 | NTMC2T5.2 | chr3:6885606-6890064 REVERSE
AT3G07880	447	529	16.4561	24.4193	-0.5694	7.70533e-10	9.22353e-09	Rho GDP-dissociation inhibitor family protein | chr3:2513971-2515823 FORWARD
AT1G29980	113	186	2.71428	5.60206	-1.04539	7.71073e-10	9.22472e-09	INVOLVED IN: biological_process unknown; LOCATED IN: plasma membrane, anchored to membrane; EXPRESSED IN: 24 plant structures; EXPRESSED DURING: 13 growth stages; CONTAINS InterPro DOMAIN/s: Protein of unknown function DUF642 (InterPro:IPR006946), Galactose-binding like (InterPro:IPR008979); BEST Arabidopsis thaliana protein match is: unknown protein (TAIR:AT2G34510.1); Has 180 Blast hits to 163 …
AT3G14720	549	279	10.8807	6.9334	0.650134	7.94136e-10	9.49522e-09	Symbols: ATMPK19, MPK19 | ATMPK19; MAP kinase | chr3:4945601-4949042 FORWARD
AT3G51340	60	123	1.35352	3.47917	-1.36203	7.94197e-10	9.49054e-09	aspartic-type endopeptidase | chr3:19057013-19060036 REVERSE
AT5G35790	1920	1870	42.7471	52.2042	-0.288339	7.9999e-10	9.55432e-09	Symbols: G6PD1 | G6PD1 (GLUCOSE-6-PHOSPHATE DEHYDROGENASE 1); glucose-6-phosphate dehydrogenase | chr5:13956690-13959753 REVERSE
AT1G34360	235	88	4.84322	2.27409	1.09068	8.34453e-10	9.96024e-09	translation initiation factor 3 (IF-3) family protein | chr1:12542863-12546172 FORWARD
AT2G46630	141	217	8.117	15.6637	-0.948406	8.55935e-10	1.02108e-08	unknown protein | chr2:19145529-19146713 FORWARD
AT5G17190	740	404	65.9018	45.1134	0.546763	8.60042e-10	1.0254e-08	unknown protein | chr5:5652218-5652983 FORWARD
AT3G58660	536	271	23.1274	14.6619	0.657534	8.66605e-10	1.03264e-08	60S ribosomal protein-related | chr3:21701534-21703114 FORWARD
AT1G76780	111	24	1.34831	0.365542	1.88305	8.68297e-10	1.03407e-08	FUNCTIONS IN: molecular_function unknown; INVOLVED IN: biological_process unknown; LOCATED IN: cellular_component unknown; EXPRESSED IN: hypocotyl, flower, root; EXPRESSED DURING: petal differentiation and expansion stage; CONTAINS InterPro DOMAIN/s: Heat shock protein Hsp20 (InterPro:IPR002068), HSP20-like chaperone (InterPro:IPR008978); BEST Arabidopsis thaliana protein match is: unknown protei…
AT3G58580	550	280	10.726	6.84685	0.647598	8.74296e-10	1.04062e-08	hydrolase | chr3:21660598-21664095 REVERSE
AT5G67360	2002	1282	50.7888	40.7803	0.316639	8.78302e-10	1.0448e-08	Symbols: ARA12 | ARA12; serine-type endopeptidase | chr5:26871891-26874579 REVERSE
AT1G55260	371	454	13.8526	21.2554	-0.61768	8.83049e-10	1.04985e-08	lipid binding | chr1:20614633-20616435 FORWARD
AT4G02280	102	20	1.72189	0.423345	2.02409	8.88822e-10	1.05611e-08	Symbols: SUS3, ATSUS3 | SUS3 (sucrose synthase 3); UDP-glycosyltransferase/ sucrose synthase/ transferase, transferring glycosyl groups | chr4:994927-998967 FORWARD
AT2G43550	1834	1793	186.176	228.225	-0.293789	9.06311e-10	1.07628e-08	trypsin inhibitor, putative | chr2:18073234-18073905 FORWARD
AT1G71000	78	10	6.85689	1.10228	2.63707	9.09678e-10	1.07967e-08	heat shock protein binding | chr1:26769336-26770111 REVERSE
AT1G22850	2270	1475	64.6839	52.7012	0.295571	9.37258e-10	1.11177e-08	INVOLVED IN: biological_process unknown; LOCATED IN: chloroplast; EXPRESSED IN: 22 plant structures; EXPRESSED DURING: 15 growth stages; CONTAINS InterPro DOMAIN/s: SNARE associated Golgi protein (InterPro:IPR015414); BEST Arabidopsis thaliana protein match is: unknown protein (TAIR:AT1G03260.1); Has 3098 Blast hits to 3098 proteins in 664 species: Archae - 6; Bacteria - 1614; Metazoa - 182; Fung…
AT3G02230	662	353	20.9559	14.0114	0.580756	9.49514e-10	1.12568e-08	Symbols: RGP1, ATRGP1 | RGP1 (REVERSIBLY GLYCOSYLATED POLYPEPTIDE 1); cellulose synthase (UDP-forming) | chr3:415393-417547 FORWARD
AT4G13570	18	65	0.837022	3.78997	-2.17885	9.69855e-10	1.14914e-08	Symbols: HTA4 | HTA4; DNA binding | chr4:7884516-7885664 FORWARD
AT5G04560	881	499	6.53255	4.63944	0.493695	9.9396e-10	1.17704e-08	Symbols: DME | DME (DEMETER); DNA N-glycosylase/ DNA-(apurinic or apyrimidinic site) lyase | chr5:1309202-1318401 FORWARD
AT1G49600	1624	1014	33.9311	26.5649	0.353087	9.95213e-10	1.17786e-08	Symbols: ATRBP47A | ATRBP47A (Arabidopsis thaliana RNA-binding protein 47a); RNA binding | chr1:18356886-18360150 REVERSE
AT2G31110	26	77	0.47034	1.74657	-1.89275	1.00432e-09	1.18796e-08	unknown protein | chr2:13258329-13262099 REVERSE
AT1G19920	1452	893	45.1671	34.831	0.374902	1.01695e-09	1.20222e-08	Symbols: APS2, ASA1 | APS2; sulfate adenylyltransferase (ATP) | chr1:6914613-6916805 REVERSE
AT2G01830	445	214	4.51401	2.72191	0.729788	1.01749e-09	1.20219e-08	Symbols: WOL, CRE1, WOL1, AHK4, ATCRE1 | WOL (WOODEN LEG); cytokinin receptor/ osmosensor/ phosphoprotein phosphatase/ protein histidine kinase | chr2:362983-368082 REVERSE
AT5G59613	1382	1390	77.4662	97.6961	-0.334734	1.04659e-09	1.23588e-08	unknown protein | chr5:24015474-24016500 REVERSE
AT5G40020	8	48	0.348938	2.62517	-2.91137	1.10595e-09	1.30523e-08	pathogenesis-related thaumatin family protein | chr5:16022753-16024316 REVERSE
AT5G56040	852	480	15.4948	10.9458	0.501412	1.10917e-09	1.30829e-08	leucine-rich repeat protein kinase, putative | chr5:22694878-22698628 FORWARD
AT3G08943	702	380	12.7873	8.6793	0.559065	1.11467e-09	1.31405e-08	binding / protein transporter | chr3:2718880-2722624 REVERSE
AT3G09970	705	382	26.6888	18.1327	0.557643	1.11953e-09	1.31903e-08	calcineurin-like phosphoesterase family protein | chr3:3063774-3065575 FORWARD
AT2G17640	248	96	6.99665	3.396	1.04283	1.12298e-09	1.32236e-08	Symbols: ATSERAT3;1, SAT-106 | ATSERAT3;1; acetyltransferase/ serine O-acetyltransferase | chr2:7668078-7670495 REVERSE
AT4G24660	262	104	19.9698	9.93947	1.00658	1.12742e-09	1.32684e-08	Symbols: ATHB22, MEE68 | ATHB22 (HOMEOBOX PROTEIN 22); DNA binding / transcription factor | chr4:12724743-12725637 REVERSE
AT1G16080	3389	2292	135.119	114.582	0.237845	1.13617e-09	1.33638e-08	unknown protein | chr1:5514317-5516027 FORWARD
AT5G22460	2	36	0.0669125	1.51021	-4.49633	1.15462e-09	1.35732e-08	esterase/lipase/thioesterase family protein | chr5:7443508-7445546 REVERSE
AT1G13609	2	36	0.289056	6.52399	-4.49633	1.15462e-09	1.35656e-08	Encodes a defensin-like (DEFL) family protein. | chr1:4662721-4663192 FORWARD
AT5G23900	1047	1087	46.4091	60.4149	-0.380497	1.15524e-09	1.35653e-08	60S ribosomal protein L13 (RPL13D) | chr5:8063985-8065523 REVERSE
AT5G50890	34	88	1.49445	4.85002	-1.69838	1.1923e-09	1.39927e-08	LOCATED IN: cellular_component unknown; EXPRESSED IN: 17 plant structures; EXPRESSED DURING: 13 growth stages; BEST Arabidopsis thaliana protein match is: lipase class 3 family protein (TAIR:AT2G05260.1); Has 115 Blast hits to 115 proteins in 7 species: Archae - 0; Bacteria - 0; Metazoa - 0; Fungi - 0; Plants - 115; Viruses - 0; Other Eukaryotes - 0 (source: NCBI BLink). | chr5:20702684-20704235 …
AT5G10860	2216	2126	95.6769	115.096	-0.266591	1.20398e-09	1.41218e-08	CBS domain-containing protein | chr5:3428891-3430470 REVERSE
AT5G49810	1393	853	13.502	10.367	0.381171	1.25372e-09	1.46971e-08	Symbols: MMT | MMT; S-adenosylmethionine-dependent methyltransferase | chr5:20239343-20246380 FORWARD
AT5G15410	2087	1346	39.8125	32.1959	0.306345	1.2953e-09	1.5176e-08	Symbols: DND1, ATCNGC2, CNGC2 | DND1 (DEFENSE NO DEATH 1); calcium channel/ calmodulin binding / cation channel/ cyclic nucleotide binding / intracellular cAMP activated cation channel/ intracellular cyclic nucleotide activated cation channel/ inward rectifier potassium channel | chr5:5003307-5006900 REVERSE
AT4G00430	1703	1674	53.3398	65.7431	-0.301628	1.29567e-09	1.51719e-08	Symbols: TMP-C, PIP1;4, PIP1E | PIP1;4 (PLASMA MEMBRANE INTRINSIC PROTEIN 1;4); water channel | chr4:185450-187627 REVERSE
AT3G06880	1324	805	15.2593	11.6332	0.391436	1.30075e-09	1.52228e-08	nucleotide binding | chr3:2170589-2175686 REVERSE
AT4G34580	11	53	0.178325	1.07734	-2.5949	1.32166e-09	1.54589e-08	Symbols: COW1, SRH1 | COW1 (CAN OF WORMS1); phosphatidylinositol transporter/ transporter | chr4:16515327-16519534 FORWARD
AT2G32080	780	841	27.5697	37.2728	-0.435039	1.32876e-09	1.55334e-08	Symbols: PUR ALPHA-1 | PUR ALPHA-1; nucleic acid binding | chr2:13642237-13644166 REVERSE
AT3G48870	2407	1577	36.1195	29.6726	0.283646	1.34348e-09	1.56966e-08	Symbols: ATCLPC, ATHSP93-III, HSP93-III | HSP93-III; ATP binding / ATPase/ DNA binding / nuclease/ nucleoside-triphosphatase/ nucleotide binding / protein binding | chr3:18122198-18126638 REVERSE
AT1G26110	2550	1681	50.5387	41.7743	0.274771	1.40077e-09	1.63569e-08	unknown protein | chr1:9024345-9027786 REVERSE
AT1G63800	231	311	10.7564	18.1583	-0.755429	1.41068e-09	1.64634e-08	Symbols: UBC5 | UBC5 (ubiquitin-conjugating enzyme 5); ubiquitin-protein ligase | chr1:23667616-23669080 REVERSE
AT5G59580	0	31	1e-05	1.64596	-17.3286	1.41416e-09	1.64949e-08	Symbols: UGT76E1 | UGT76E1 (UDP-GLUCOSYL TRANSFERASE 76E1); UDP-glycosyltransferase/ quercetin 3-O-glucosyltransferase/ quercetin 7-O-glucosyltransferase | chr5:24006079-24007689 REVERSE
AT3G28500	0	31	1e-05	4.17581	-18.6717	1.41416e-09	1.64857e-08	60S acidic ribosomal protein P2 (RPP2C) | chr3:10682097-10682731 FORWARD
AT5G24380	69	7	1.67449	0.213005	2.97476	1.4156e-09	1.64934e-08	Symbols: YSL2, ATYSL2 | YSL2 (YELLOW STRIPE LIKE 2); oligopeptide transporter | chr5:8323895-8326705 FORWARD
AT4G31780	1896	1210	41.2436	33.0037	0.321545	1.43565e-09	1.67177e-08	Symbols: MGD1, MGDA | MGD1 (MONOGALACTOSYL DIACYLGLYCEROL SYNTHASE 1); 1,2-diacylglycerol 3-beta-galactosyltransferase/ UDP-galactosyltransferase/ UDP-glycosyltransferase/ transferase, transferring glycosyl groups | chr4:15373999-15377134 FORWARD
AT5G23330	254	100	10.2832	5.07637	1.01842	1.43994e-09	1.67583e-08	riboflavin biosynthesis protein-related | chr5:7854129-7855813 FORWARD
AT1G67750	86	153	3.06195	6.83044	-1.15753	1.45669e-09	1.69439e-08	pectate lyase family protein | chr1:25401588-25403503 FORWARD
AT3G16660	744	807	46.4352	63.1548	-0.443673	1.45901e-09	1.69614e-08	unknown protein | chr3:5676829-5677921 FORWARD
AT1G03400	472	550	22.2982	32.5798	-0.547051	1.46604e-09	1.70337e-08	2-oxoglutarate-dependent dioxygenase, putative | chr1:842747-844190 REVERSE
AT4G25900	237	317	7.05696	11.8355	-0.746002	1.48373e-09	1.72296e-08	aldose 1-epimerase family protein | chr4:13161346-13163636 FORWARD
AT1G18330	129	202	4.29689	8.43673	-0.973391	1.49144e-09	1.73096e-08	Symbols: EPR1 | EPR1 (EARLY-PHYTOCHROME-RESPONSIVE1); DNA binding / transcription factor | chr1:6305971-6308010 REVERSE
AT5G23630	953	550	8.70412	6.29873	0.466638	1.53665e-09	1.78244e-08	ATPase E1-E2 type family protein / haloacid dehalogenase-like hydrolase familiy protein | chr5:7960478-7967946 REVERSE
AT1G13250	177	254	8.37923	15.0773	-0.847486	1.56314e-09	1.81217e-08	Symbols: GATL3 | GATL3 (Galacturonosyltransferase-like 3); polygalacturonate 4-alpha-galacturonosyltransferase/ transferase, transferring glycosyl groups / transferase, transferring hexosyl groups | chr1:4528623-4530063 REVERSE
AT1G03820	28	79	2.22103	7.85745	-1.82283	1.56724e-09	1.81592e-08	unknown protein | chr1:959869-960728 REVERSE
AT4G21620	677	365	67.3223	45.5115	0.564853	1.57395e-09	1.82269e-08	glycine-rich protein | chr4:11491483-11492167 FORWARD
AT5G38530	457	223	12.8135	7.83999	0.708744	1.57891e-09	1.82742e-08	tryptophan synthase-related | chr5:15424038-15426470 FORWARD
AT2G31010	365	166	4.18898	2.38881	0.810306	1.58845e-09	1.83745e-08	protein kinase family protein | chr2:13194185-13200128 FORWARD
AT2G36050	33	86	1.91101	6.24462	-1.70828	1.5993e-09	1.84899e-08	Symbols: ATOFP15, OFP15 | OFP15 (ARABIDOPSIS THALIANA OVATE FAMILY PROTEIN 15) | chr2:15135572-15136749 REVERSE
AT2G02080	217	296	4.17108	7.13409	-0.774309	1.60497e-09	1.85451e-08	Symbols: AtIDD4 | AtIDD4 (Arabidopsis thaliana Indeterminate(ID)-Domain 4); transcription factor | chr2:518159-521707 REVERSE
AT2G02080	217	296	4.17108	7.13409	-0.774309	1.60497e-09	1.85451e-08	Symbols: AtIDD4 | AtIDD4 (Arabidopsis thaliana Indeterminate(ID)-Domain 4); transcription factor | chr2:518159-521707 REVERSE
AT2G19930	79	11	1.05628	0.184419	2.51794	1.61773e-09	1.86823e-08	RNA-dependent RNA polymerase family protein | chr2:8607340-8612441 REVERSE
AT3G04760	1588	992	47.0178	36.8283	0.352392	1.63405e-09	1.88604e-08	pentatricopeptide (PPR) repeat-containing protein | chr3:1303575-1305878 REVERSE
AT1G70490	1497	1489	54.1183	67.4956	-0.318676	1.65321e-09	1.9071e-08	Symbols: ATARFA1D, ARFA1D | ARFA1D; GTP binding / phospholipase activator/ protein binding | chr1:26563924-26565810 REVERSE
AT4G23140	255	335	6.16203	10.1505	-0.72007	1.67264e-09	1.92846e-08	Symbols: CRK6 | CRK6 (CYSTEINE-RICH RLK 6); kinase | chr4:12121383-12124205 FORWARD
AT3G30775	196	68	5.11695	2.22599	1.20084	1.69761e-09	1.95617e-08	Symbols: ERD5, PRODH, AT-POX, ATPOX, ATPDH, PRO1 | ERD5 (EARLY RESPONSIVE TO DEHYDRATION 5); proline dehydrogenase | chr3:12448636-12451248 REVERSE
AT1G53903	22	70	2.05586	8.20216	-1.99626	1.75687e-09	2.02334e-08	CONTAINS InterPro DOMAIN/s: Protein of unknown function DUF581 (InterPro:IPR007650); BEST Arabidopsis thaliana protein match is: senescence-associated protein-related (TAIR:AT1G53885.1); Has 277 Blast hits to 277 proteins in 14 species: Archae - 0; Bacteria - 0; Metazoa - 0; Fungi - 0; Plants - 277; Viruses - 0; Other Eukaryotes - 0 (source: NCBI BLink). | chr1:20132288-20133017 FORWARD
AT3G11930	2598	1718	121.556	100.79	0.270266	1.77362e-09	2.04152e-08	universal stress protein (USP) family protein | chr3:3776237-3777694 FORWARD
AT5G59890	1068	1103	48.5384	62.8561	-0.372928	1.78481e-09	2.05327e-08	Symbols: ADF4, ATADF4 | ADF4 (ACTIN DEPOLYMERIZING FACTOR 4); actin binding | chr5:24122412-24123912 FORWARD
AT1G70090	765	424	26.9279	18.7139	0.524989	1.80747e-09	2.0782e-08	Symbols: GATL9, LGT8 | LGT8 (GLUCOSYL TRANSFERASE FAMILY 8); polygalacturonate 4-alpha-galacturonosyltransferase/ transferase, transferring glycosyl groups / transferase, transferring hexosyl groups | chr1:26400790-26402397 FORWARD
AT4G34980	1099	1131	28.3016	36.5202	-0.367814	1.81177e-09	2.082e-08	Symbols: SLP2 | SLP2; serine-type peptidase | chr4:16656691-16659339 REVERSE
AT2G37710	919	967	27.4122	36.1671	-0.399858	1.83022e-09	2.10205e-08	Symbols: RLK | RLK (receptor lectin kinase); kinase | chr2:15814718-15817004 REVERSE
AT5G06870	171	247	9.3396	16.9156	-0.856922	1.86009e-09	2.13518e-08	Symbols: PGIP2, ATPGIP2 | PGIP2 (POLYGALACTURONASE INHIBITING PROTEIN 2); protein binding | chr5:2133918-2135166 FORWARD
AT4G12030	334	414	10.9805	17.0661	-0.63619	1.88482e-09	2.16239e-08	bile acid:sodium symporter family protein | chr4:7210918-7212992 FORWARD
AT4G12030	334	414	10.9805	17.0661	-0.63619	1.88482e-09	2.16239e-08	bile acid:sodium symporter family protein | chr4:7210918-7212992 FORWARD
AT1G67120	500	251	1.31364	0.826872	0.667834	1.96318e-09	2.25106e-08	ATP binding / ATPase/ nucleoside-triphosphatase/ nucleotide binding / transcription factor binding | chr1:25069562-25095526 REVERSE
AT1G02080	1620	1016	8.1782	6.43124	0.346687	1.98166e-09	2.271e-08	transcriptional regulator-related | chr1:373501-386847 FORWARD
AT1G15790	8	47	0.297405	2.19086	-2.881	2.00413e-09	2.2955e-08	unknown protein | chr1:5438299-5440030 REVERSE
AT1G21640	1457	901	22.4972	17.4442	0.366996	2.00567e-09	2.29601e-08	Symbols: NADK2, ATNADK2 | NADK2; NAD+ kinase/ calmodulin binding | chr1:7588597-7592890 FORWARD
AT5G25757	1525	949	46.0316	35.9179	0.357922	2.03078e-09	2.32349e-08	unknown protein | chr5:8965245-8967504 REVERSE
AT2G16430	1024	600	28.9372	21.2602	0.444775	2.0333e-09	2.3251e-08	Symbols: PAP10, ATPAP10 | PAP10 (PURPLE ACID PHOSPHATASE 10); acid phosphatase/ protein serine/threonine phosphatase | chr2:7120419-7122832 REVERSE
AT5G16570	80	145	1.9325	4.39194	-1.18439	2.04177e-09	2.33352e-08	Symbols: GLN1;4 | GLN1;4; glutamate-ammonia ligase | chr5:5421743-5424566 REVERSE
AT5G10490	785	438	11.8031	8.25768	0.515355	2.06659e-09	2.3606e-08	Symbols: MSL2 | MSL2 (MscS-LIKE 2); ion channel | chr5:3300225-3304761 REVERSE
AT1G18730	2806	1871	117.651	98.3646	0.258299	2.08165e-09	2.3765e-08	Symbols: NDF6 | NDF6 (NDH DEPENDENT FLOW 6) | chr1:6460598-6462224 FORWARD
AT1G62740	1520	946	40.0658	31.2665	0.357753	2.19368e-09	2.50304e-08	stress-inducible protein, putative | chr1:23230956-23233543 FORWARD
AT2G24850	62	123	1.77188	4.40763	-1.31473	2.21152e-09	2.52202e-08	Symbols: TAT3, TAT | TAT3 (TYROSINE AMINOTRANSFERASE 3); L-tyrosine:2-oxoglutarate aminotransferase/ transaminase | chr2:10582830-10585216 REVERSE
AT4G14680	470	546	15.2387	22.1973	-0.542647	2.21224e-09	2.52147e-08	Symbols: APS3 | APS3; sulfate adenylyltransferase (ATP) | chr4:8413288-8415391 REVERSE
AT2G38465	215	79	22.5295	10.38	1.11801	2.23208e-09	2.5427e-08	unknown protein | chr2:16106263-16106913 REVERSE
AT3G26180	516	590	18.8236	26.9875	-0.519751	2.24336e-09	2.55417e-08	Symbols: CYP71B20 | CYP71B20; electron carrier/ heme binding / iron ion binding / monooxygenase/ oxygen binding | chr3:9578217-9580086 REVERSE
AT2G46490	181	257	19.0545	33.9243	-0.832185	2.24372e-09	2.5532e-08	unknown protein | chr2:19079406-19080053 FORWARD
AT1G16000	107	176	8.82618	18.2037	-1.04437	2.29896e-09	2.61463e-08	unknown protein | chr1:5494533-5495359 FORWARD
AT3G27060	733	794	34.9673	47.4938	-0.441732	2.30017e-09	2.61459e-08	Symbols: TSO2 | TSO2 (TSO meaning ugly' in Chinese); oxidoreductase/ ribonucleoside-diphosphate reductase/ transition metal ion binding | chr3:9979866-9981295 REVERSE'
AT1G66430	533	606	15.4132	21.9734	-0.511589	2.33076e-09	2.64792e-08	pfkB-type carbohydrate kinase family protein | chr1:24778271-24780629 FORWARD
AT3G26060	10153	7390	411.533	375.589	0.131853	2.37967e-09	2.70203e-08	Symbols: ATPRX Q | ATPRX Q; antioxidant/ peroxiredoxin | chr3:9524733-9526374 FORWARD
AT2G27710	2058	1981	113.769	137.316	-0.271393	2.38604e-09	2.7078e-08	60S acidic ribosomal protein P2 (RPP2B) | chr2:11816772-11817867 FORWARD
AT2G42220	4724	4274	220.272	249.887	-0.181985	2.4075e-09	2.73067e-08	rhodanese-like domain-containing protein | chr2:17592038-17593500 FORWARD
AT1G21130	2000	1930	88.3644	106.921	-0.275008	2.42294e-09	2.74669e-08	O-methyltransferase, putative | chr1:7399062-7400605 REVERSE
AT1G53430	659	355	7.5861	5.12412	0.566053	2.42801e-09	2.75096e-08	leucine-rich repeat family protein / protein kinase family protein | chr1:19935167-19941088 FORWARD
AT1G65060	155	47	2.45842	0.934719	1.39513	2.4393e-09	2.76226e-08	Symbols: 4CL3 | 4CL3; 4-coumarate-CoA ligase | chr1:24167202-24171502 REVERSE
AT5G58380	257	103	7.68604	3.86247	0.992717	2.45438e-09	2.77784e-08	Symbols: CIPK10, PKS2, SIP1, SNRK3.8 | SIP1 (SOS3-INTERACTING PROTEIN 1); ATP binding / kinase/ protein kinase/ protein serine/threonine kinase | chr5:23596962-23599242 REVERSE
AT1G55970	236	91	2.61267	1.2632	1.04844	2.45853e-09	2.78103e-08	Symbols: HAC04, HAG04, HAC4, HAG4, HAC6 | HAC4 (HISTONE ACETYLTRANSFERASE OF THE CBP FAMILY 4); histone acetyltransferase | chr1:20932129-20938290 REVERSE
AT1G69526	153	46	5.48463	2.06763	1.40742	2.47595e-09	2.79923e-08	UbiE/COQ5 methyltransferase family protein | chr1:26131294-26133196 FORWARD
AT3G43980	454	530	34.0337	49.8181	-0.549707	2.48799e-09	2.81132e-08	40S ribosomal protein S29 (RPS29A) | chr3:15778402-15779311 REVERSE
AT3G06550	870	920	15.2333	20.1986	-0.407025	2.49662e-09	2.81955e-08	FUNCTIONS IN: molecular_function unknown; INVOLVED IN: biological_process unknown; LOCATED IN: endomembrane system; EXPRESSED IN: cultured cell; CONTAINS InterPro DOMAIN/s: Cas1p-like (InterPro:IPR012419); BEST Arabidopsis thaliana protein match is: O-acetyltransferase family protein (TAIR:AT2G34410.2); Has 185 Blast hits to 183 proteins in 57 species: Archae - 0; Bacteria - 0; Metazoa - 97; Fung…
AT5G24300	4516	3135	69.7621	60.7241	0.200173	2.50745e-09	2.83026e-08	Symbols: SSI1, SSI, ATSS1 | SSI1 (SUPPRESSOR OF SALICYLIC ACID INSENSITIVITY 1); starch synthase/ transferase, transferring glycosyl groups | chr5:8266798-8271196 FORWARD
AT4G32200	102	170	1.11242	2.32474	-1.06337	2.55142e-09	2.87834e-08	Symbols: ASY2 | ASY2; DNA binding | chr4:15548840-15555094 FORWARD
AT3G26070	2453	1616	89.4851	73.9184	0.275713	2.55611e-09	2.88208e-08	plastid-lipid associated protein PAP / fibrillin family protein | chr3:9526714-9528583 FORWARD
AT1G28140	1810	1153	76.5964	61.1811	0.32419	2.56266e-09	2.88791e-08	unknown protein | chr1:9832816-9834427 REVERSE
AT3G01180	521	594	9.86982	14.1097	-0.515587	2.59497e-09	2.92275e-08	Symbols: AtSS2 | AtSS2 (starch synthase 2); transferase, transferring glycosyl groups | chr3:62245-65845 REVERSE
AT4G23940	1263	767	17.7244	13.4965	0.39315	2.70022e-09	3.03967e-08	FtsH protease, putative | chr4:12437108-12441968 FORWARD
AT2G21210	637	341	62.0778	41.6686	0.575115	2.71272e-09	3.0521e-08	auxin-responsive protein, putative | chr2:9085210-9085909 REVERSE
AT3G51630	419	201	8.69579	5.23057	0.733348	2.71589e-09	3.05403e-08	Symbols: WNK5, ZIK1, ATWNK5 | WNK5 (WITH NO LYSINE (K) KINASE 5); protein kinase | chr3:19148907-19152193 FORWARD
AT4G30020	1413	1410	20.6317	25.8148	-0.32334	2.72728e-09	3.06519e-08	subtilase family protein | chr4:14677285-14681956 FORWARD
AT1G29350	1139	681	14.6052	10.9494	0.415634	2.77593e-09	3.1182e-08	FUNCTIONS IN: molecular_function unknown; INVOLVED IN: biological_process unknown; LOCATED IN: cellular_component unknown; EXPRESSED IN: male gametophyte, guard cell, pollen tube; EXPRESSED DURING: L mature pollen stage, M germinated pollen stage; CONTAINS InterPro DOMAIN/s: Protein of unknown function DUF1296 (InterPro:IPR009719); BEST Arabidopsis thaliana protein match is: kinase-related (TAIR:…
AT3G02470	3699	3398	97.9185	112.788	-0.203957	2.82077e-09	3.16688e-08	Symbols: SAMDC | SAMDC (S-ADENOSYLMETHIONINE DECARBOXYLASE); adenosylmethionine decarboxylase | chr3:509117-511561 FORWARD
AT2G40435	18	63	0.676535	2.96904	-2.13376	2.84186e-09	3.18885e-08	EXPRESSED IN: 20 plant structures; EXPRESSED DURING: 13 growth stages; BEST Arabidopsis thaliana protein match is: transcription regulator (TAIR:AT3G56220.1); Has 165 Blast hits to 165 proteins in 20 species: Archae - 0; Bacteria - 0; Metazoa - 0; Fungi - 0; Plants - 165; Viruses - 0; Other Eukaryotes - 0 (source: NCBI BLink). | chr2:16886824-16888638 FORWARD
AT2G19650	18	63	0.522738	2.29409	-2.13376	2.84186e-09	3.18714e-08	DC1 domain-containing protein | chr2:8493475-8495823 REVERSE
AT5G57700	139	211	4.17903	7.95428	-0.928565	2.84592e-09	3.18998e-08	BNR/Asp-box repeat family protein | chr5:23375242-23377142 FORWARD
AT3G55800	20481	15329	619.583	581.46	0.0916157	2.89067e-09	3.23842e-08	Symbols: SBPASE | SBPASE (sedoheptulose-bisphosphatase); phosphoric ester hydrolase/ sedoheptulose-bisphosphatase | chr3:20709386-20711640 FORWARD
AT3G45310	431	507	13.752	20.284	-0.560705	2.91298e-09	3.26167e-08	cysteine proteinase, putative | chr3:16628384-16630521 REVERSE
AT5G19750	683	746	20.1176	27.552	-0.453697	2.92223e-09	3.27027e-08	peroxisomal membrane 22 kDa family protein | chr5:6677069-6679384 FORWARD
AT4G35830	8482	6123	105.974	95.9234	0.143759	2.94532e-09	3.29436e-08	aconitate hydratase, cytoplasmic / citrate hydro-lyase / aconitase (ACO) | chr4:16972598-16978057 REVERSE
AT3G12220	22	69	0.602965	2.37125	-1.9755	2.94882e-09	3.29652e-08	Symbols: scpl16 | scpl16 (serine carboxypeptidase-like 16); serine-type carboxypeptidase | chr3:3896531-3899019 REVERSE
AT3G60810	334	412	16.4154	25.3899	-0.629203	2.96566e-09	3.31358e-08	unknown protein | chr3:22470519-22471906 FORWARD
AT3G16180	332	410	6.00747	9.30241	-0.630847	2.97788e-09	3.32546e-08	proton-dependent oligopeptide transport (POT) family protein | chr3:5481325-5485094 REVERSE
AT5G17630	977	570	40.9136	29.93	0.45099	3.03904e-09	3.39195e-08	glucose-6-phosphate/phosphate translocator, putative | chr5:5809334-5810962 FORWARD
AT2G38780	510	259	10.3053	6.56221	0.651138	3.04461e-09	3.39636e-08	unknown protein | chr2:16210857-16214232 FORWARD
AT2G21650	451	526	28.6462	41.8923	-0.548342	3.1044e-09	3.46122e-08	Symbols: MEE3, ATRL2 | MEE3 (MATERNAL EFFECT EMBRYO ARREST 3); DNA binding / transcription factor | chr2:9259583-9260656 FORWARD
AT4G39730	1160	1182	99.2874	126.856	-0.353512	3.16752e-09	3.52972e-08	lipid-associated family protein | chr4:18432899-18433695 FORWARD
AT2G03140	921	532	7.46443	5.40639	0.465368	3.16879e-09	3.52925e-08	CAAX amino terminal protease family protein | chr2:942000-950034 FORWARD
AT3G56050	1336	1340	28.7957	36.2146	-0.33072	3.17174e-09	3.53067e-08	protein kinase family protein | chr3:20797955-20800943 REVERSE
AT3G56800	1410	1406	62.4182	78.0433	-0.322308	3.20584e-09	3.56674e-08	Symbols: CAM3, acam-3 | CAM3 (CALMODULIN 3); calcium ion binding | chr3:21034537-21036077 REVERSE
AT4G37210	350	159	10.0871	5.74582	0.811922	3.26175e-09	3.62701e-08	tetratricopeptide repeat (TPR)-containing protein | chr4:17512259-17514625 FORWARD
AT5G49330	96	19	2.69834	0.669633	2.01063	3.28442e-09	3.65029e-08	Symbols: AtMYB111 | AtMYB111 (myb domain protein 111); DNA binding / transcription factor | chr5:19998952-20001378 REVERSE
AT3G18110	1234	748	17.3567	13.1921	0.395826	3.28588e-09	3.64997e-08	Symbols: EMB1270 | EMB1270 (embryo defective 1270) | chr3:6204804-6209691 REVERSE
AT4G30660	917	961	78.8843	103.658	-0.394022	3.39673e-09	3.77111e-08	hydrophobic protein, putative / low temperature and salt responsive protein, putative | chr4:14955373-14956118 FORWARD
AT1G76490	2820	2640	63.4057	74.4288	-0.231249	3.40182e-09	3.77475e-08	Symbols: HMG1, HMGR1 | HMG1 (HYDROXY METHYLGLUTARYL COA REDUCTASE 1); hydroxymethylglutaryl-CoA reductase | chr1:28695760-28698793 FORWARD
AT5G43850	438	513	15.1058	22.1842	-0.554434	3.40313e-09	3.77421e-08	Symbols: ATARD4, ARD4 | ARD4; acireductone dioxygenase [iron(II)-requiring]/ metal ion binding | chr5:17627182-17629159 REVERSE
AT5G21105	465	539	6.15345	8.94361	-0.539461	3.40887e-09	3.77858e-08	L-ascorbate oxidase/ copper ion binding / oxidoreductase | chr5:7172687-7177841 FORWARD
AT3G15090	310	135	8.7062	4.754	0.872902	3.42665e-09	3.79628e-08	oxidoreductase, zinc-binding dehydrogenase family protein | chr3:5076689-5079117 FORWARD
AT4G34588	138	39	6.87153	2.43499	1.49672	3.52503e-09	3.90322e-08	Symbols: CPuORF2 | CPuORF2 (Conserved peptide upstream open reading frame 2) | chr4:16521861-16523230 FORWARD
AT1G48410	1808	1154	17.7106	14.1742	0.321345	3.5259e-09	3.90212e-08	Symbols: AGO1 | AGO1 (ARGONAUTE 1); endoribonuclease/ miRNA binding / protein binding / siRNA binding | chr1:17886098-17892586 REVERSE
AT2G30140	252	101	10.1901	5.12105	0.992662	3.52961e-09	3.90417e-08	UDP-glucoronosyl/UDP-glucosyl transferase family protein | chr2:12872134-12873820 FORWARD
AT2G37460	126	196	3.24232	6.32411	-0.963837	3.54622e-09	3.92047e-08	nodulin MtN21 family protein | chr2:15726448-15729098 REVERSE
AT2G28360	462	229	5.57319	3.46382	0.686139	3.58836e-09	3.96497e-08	INVOLVED IN: biological_process unknown; LOCATED IN: endomembrane system; EXPRESSED IN: 22 plant structures; EXPRESSED DURING: 13 growth stages; CONTAINS InterPro DOMAIN/s: SIT4 phosphatase-associated protein (InterPro:IPR007587); BEST Arabidopsis thaliana protein match is: SIT4 phosphatase-associated family protein (TAIR:AT1G07990.1); Has 1431 Blast hits to 1107 proteins in 182 species: Archae -…
AT5G39080	260	337	11.7929	19.1661	-0.700643	3.62956e-09	4.00838e-08	transferase family protein | chr5:15641658-15643161 FORWARD
AT1G76580	427	207	6.21879	3.78013	0.718199	3.66206e-09	4.04215e-08	transcription factor | chr1:28734234-28738917 FORWARD
AT5G19290	712	392	39.4884	27.2605	0.534617	3.73743e-09	4.12317e-08	esterase/lipase/thioesterase family protein | chr5:6494055-6495284 FORWARD
AT5G58260	2029	1313	129.479	105.061	0.301495	3.78574e-09	4.17426e-08	Encodes subunit NDH-N of NAD(P)H:plastoquinone dehydrogenase complex (Ndh complex) present in the thylakoid membrane of chloroplasts. This subunit is thought to be required for Ndh complex assembly. | chr5:23560876-23561944 REVERSE
AT1G25550	1132	678	46.5193	34.9361	0.41311	3.79812e-09	4.18572e-08	myb family transcription factor | chr1:8976434-8978093 FORWARD
AT2G21850	21	67	0.474202	1.89704	-2.00018	3.83418e-09	4.22324e-08	protein binding / zinc ion binding | chr2:9315218-9318238 FORWARD
AT3G47010	111	179	2.62647	5.31082	-1.01581	3.86e-09	4.24944e-08	hydrolase, hydrolyzing O-glycosyl compounds | chr3:17316649-17319531 REVERSE
AT5G19190	294	371	25.9791	41.1064	-0.66201	3.87665e-09	4.26554e-08	unknown protein | chr5:6457260-6458031 FORWARD
AT4G01900	380	456	14.096	21.2098	-0.589441	3.90297e-09	4.29224e-08	Symbols: PII, GLB1 | GLB1 (GLNB1 HOMOLOG); acetylglutamate kinase regulator | chr4:821685-823523 FORWARD
AT3G53740	1252	1263	65.197	82.4679	-0.339027	3.96521e-09	4.35841e-08	60S ribosomal protein L36 (RPL36B) | chr3:19913707-19915016 REVERSE
AT4G16780	64	124	2.67847	6.50709	-1.2806	3.98189e-09	4.37445e-08	Symbols: ATHB-2, HAT4, ATHB2 | ATHB-2 (ARABIDOPSIS THALIANA HOMEOBOX PROTEIN 2); DNA binding / protein homodimerization/ sequence-specific DNA binding / transcription factor | chr4:9449114-9450743 FORWARD
AT5G65460	388	183	3.69102	2.18285	0.757806	4.0333e-09	4.4286e-08	kinesin motor protein-related | chr5:26161831-26169001 REVERSE
AT3G49570	79	142	10.9536	24.6874	-1.17237	4.0398e-09	4.43342e-08	Symbols: LSU3 | LSU3 (RESPONSE TO LOW SULFUR 3) | chr3:18372533-18373024 REVERSE
AT2G14520	28	77	0.777722	2.68173	-1.78584	4.20398e-09	4.61118e-08	CBS domain-containing protein | chr2:6182193-6184648 REVERSE
AT1G29120	759	424	11.9439	8.36623	0.513629	4.26235e-09	4.67276e-08	unknown protein | chr1:10174281-10178427 FORWARD
AT5G50200	347	158	15.3015	8.73614	0.808604	4.30952e-09	4.722e-08	Symbols: WR3 | WR3 (WOUND-RESPONSIVE 3); nitrate transmembrane transporter | chr5:20436180-20437726 FORWARD
AT2G15042	36	88	0.993054	3.04377	-1.61591	4.31508e-09	4.72563e-08	protein binding | chr2:6510165-6512637 FORWARDmoderately similar to ( 487)AT3G11080disease resistance family protein | chr3:3470487-3473318 FORWARD
AT5G58040	845	482	10.9735	7.84861	0.483512	4.32545e-09	4.73452e-08	Symbols: ATFIP1[V] | ATFIP1[V] (Arabidopsis homolog of yeast Fip1 [V]); RNA binding / protein binding | chr5:23488748-23494000 FORWARD
AT1G21630	1253	763	12.2109	9.32351	0.389225	4.34895e-09	4.75775e-08	calcium-binding EF hand family protein | chr1:7581152-7588151 FORWARD
AT2G26695	6	42	0.471548	4.13888	-3.13376	4.36887e-09	4.77705e-08	binding / zinc ion binding | chr2:11365098-11365965 FORWARD
AT5G45170	1214	736	29.1195	22.1361	0.395584	4.49617e-09	4.91369e-08	CbbY protein-related | chr5:18270344-18273187 REVERSE
AT1G49660	322	143	19.9148	11.0895	0.844639	4.55178e-09	4.97187e-08	Symbols: AtCXE5 | AtCXE5 (Arabidopsis thaliana carboxyesterase 5); carboxylesterase | chr1:18378697-18379799 REVERSE
AT1G13640	757	423	18.5357	12.9871	0.513229	4.58036e-09	5.00049e-08	phosphatidylinositol 3- and 4-kinase family protein | chr1:4677027-4679812 REVERSE
AT2G44870	1665	1054	73.5634	58.391	0.333241	4.58224e-09	4.99993e-08	unknown protein | chr2:18503138-18504681 FORWARD
AT4G33540	484	244	10.5251	6.65316	0.661719	4.7465e-09	5.17647e-08	metallo-beta-lactamase family protein | chr4:16130824-16133960 FORWARD
AT5G04490	277	353	9.8933	15.8086	-0.676189	4.83991e-09	5.2756e-08	Symbols: VTE5 | VTE5 (vitamin E pathway gene5); phosphatidate cytidylyltransferase/ phytol kinase | chr5:1279760-1281669 FORWARD
AT2G40360	847	484	15.1614	10.8632	0.480948	4.91625e-09	5.35603e-08	transducin family protein / WD-40 repeat family protein | chr2:16852880-16856690 REVERSE
AT3G49110	22	68	0.605398	2.34631	-1.95444	4.93746e-09	5.37634e-08	Symbols: PRX33, PRXCA, ATPRX33, ATPCA | PRXCA (PEROXIDASE CA); peroxidase | chr3:18200664-18203142 FORWARD
AT4G18570	442	515	8.67435	12.673	-0.546933	4.93852e-09	5.3747e-08	proline-rich family protein | chr4:10231218-10234693 FORWARD
AT2G23670	3232	2192	310.971	264.452	0.233773	4.96497e-09	5.40069e-08	Symbols: YCF37 | YCF37 (Arabidopsis homolog of Synechocystis YCF37) | chr2:10063155-10063863 REVERSE
AT1G01090	2789	1867	105.582	88.6222	0.252619	4.97618e-09	5.41008e-08	Symbols: PDH-E1 ALPHA | PDH-E1 ALPHA (PYRUVATE DEHYDROGENASE E1 ALPHA); pyruvate dehydrogenase (acetyl-transferring) | chr1:47485-49286 REVERSE
AT2G45740	3576	2446	134.183	115.084	0.221516	5.09987e-09	5.54168e-08	Symbols: PEX11D | PEX11D | chr2:18839716-18841403 FORWARD
AT2G32090	150	221	7.28299	13.4545	-0.885491	5.18809e-09	5.63463e-08	lactoylglutathione lyase family protein / glyoxalase I family protein | chr2:13644395-13645799 FORWARD
AT4G38260	129	198	4.86728	9.36741	-0.944536	5.39657e-09	5.85802e-08	unknown protein | chr4:17936921-17938728 REVERSE
AT2G19190	83	14	1.4533	0.30737	2.24128	5.47507e-09	5.94015e-08	Symbols: FRK1 | FRK1 (FLG22-INDUCED RECEPTOR-LIKE KINASE 1); kinase | chr2:8326049-8329944 REVERSE
AT4G15810	269	112	5.34999	2.79304	0.937701	5.52713e-09	5.99354e-08	GTP binding | chr4:8989162-8992591 REVERSE
AT5G44720	655	716	17.689	24.2456	-0.454872	5.60145e-09	6.07099e-08	molybdenum cofactor sulfurase family protein | chr5:18042971-18045496 FORWARD
AT5G10540	1863	1197	18.4	14.8237	0.311798	5.63753e-09	6.10693e-08	peptidase M3 family protein / thimet oligopeptidase family protein | chr5:3328065-3334971 FORWARD
AT2G43150	248	323	14.9716	24.4499	-0.707601	5.69396e-09	6.16488e-08	proline-rich extensin-like family protein | chr2:17945893-17947022 FORWARD
AT4G03510	131	200	3.87028	7.40899	-0.93684	5.74483e-09	6.21675e-08	Symbols: RMA1 | RMA1; protein binding / ubiquitin-protein ligase/ zinc ion binding | chr4:1557120-1559428 REVERSE
AT1G09420	419	492	8.39444	12.3595	-0.558115	5.80356e-09	6.27707e-08	Symbols: G6PD4 | G6PD4 (GLUCOSE-6-PHOSPHATE DEHYDROGENASE 4); glucose-6-phosphate dehydrogenase | chr1:3038462-3041819 REVERSE
AT4G23180	920	960	22.535	29.4849	-0.387808	5.87001e-09	6.34566e-08	Symbols: CRK10, RLK4 | CRK10 (CYSTEINE-RICH RLK10); ATP binding / kinase/ protein kinase/ protein serine/threonine kinase/ protein tyrosine kinase | chr4:12138137-12140921 FORWARD
AT2G39470	3390	3124	142.05	164.138	-0.208515	5.90041e-09	6.37524e-08	Symbols: PPL2 | PPL2 (PsbP-like protein 2); calcium ion binding | chr2:16476216-16477843 FORWARD
AT5G47880	764	429	21.1604	14.8986	0.506188	6.02057e-09	6.50172e-08	Symbols: ERF1-1 | ERF1-1 (EUKARYOTIC RELEASE FACTOR 1-1); translation release factor | chr5:19386100-19388562 REVERSE
AT1G23010	92	18	2.46117	0.603789	2.02723	6.0322e-09	6.51092e-08	Symbols: LPR1 | LPR1 (Low Phosphate Root1); copper ion binding / oxidoreductase, acting on diphenols and related substances as donors, oxygen as acceptor | chr1:8147264-8149813 FORWARD
AT2G25590	144	214	3.42275	6.378	-0.897949	6.06148e-09	6.53916e-08	agenet domain-containing protein | chr2:10890903-10893772 FORWARD
AT1G59580	269	344	9.13412	14.6464	-0.68121	6.0743e-09	6.54963e-08	Symbols: ATMPK2, MPK2 | ATMPK2 (ARABIDOPSIS THALIANA MITOGEN-ACTIVATED PROTEIN KINASE HOMOLOG 2); MAP kinase/ kinase/ protein kinase | chr1:21884043-21886051 FORWARD
AT2G03590	12	52	0.370076	2.01081	-2.44188	6.13115e-09	6.60753e-08	Symbols: ATUPS1 | ATUPS1 (ARABIDOPSIS THALIANA UREIDE PERMEASE 1); allantoin uptake transmembrane transporter | chr2:1094757-1096968 FORWARD
AT2G03590	12	52	0.370076	2.01081	-2.44188	6.13115e-09	6.60753e-08	Symbols: ATUPS1 | ATUPS1 (ARABIDOPSIS THALIANA UREIDE PERMEASE 1); allantoin uptake transmembrane transporter | chr2:1094757-1096968 FORWARD
AT1G43860	376	177	10.6785	6.30308	0.760577	6.3301e-09	6.81843e-08	transcription factor | chr1:16622068-16624469 REVERSE
AT5G15640	515	265	13.158	8.4896	0.632173	6.378e-09	6.86651e-08	mitochondrial substrate carrier family protein | chr5:5087371-5090040 FORWARD
AT5G06230	218	83	6.7782	3.23589	1.06674	6.38849e-09	6.87426e-08	unknown protein | chr5:1884928-1887121 REVERSE
AT2G16365	1064	634	14.072	10.5138	0.420536	6.39895e-09	6.88199e-08	F-box family protein | chr2:7074362-7079519 FORWARD
AT2G39710	246	99	10.5345	5.31584	0.986751	6.43585e-09	6.91812e-08	aspartyl protease family protein | chr2:16561788-16563380 REVERSE
AT1G54450	21	66	0.448236	1.7664	-1.97848	6.44038e-09	6.91945e-08	calcium-binding EF-hand family protein | chr1:20336340-20339535 REVERSE
AT1G56120	196	269	2.31125	3.97742	-0.783159	6.44249e-09	6.91817e-08	kinase | chr1:20987288-20993072 REVERSE
AT3G21560	416	202	16.0149	9.7508	0.715822	6.44759e-09	6.9201e-08	Symbols: UGT84A2 | UGT84A2; UDP-glycosyltransferase/ sinapate 1-glucosyltransferase | chr3:7595806-7597577 FORWARD
AT1G54630	560	626	23.237	32.5706	-0.487143	6.49447e-09	6.96685e-08	Symbols: ACP3 | ACP3 (ACYL CARRIER PROTEIN 3); acyl carrier | chr1:20401398-20403041 REVERSE
AT3G25920	8913	7779	384.58	420.867	-0.13008	6.49851e-09	6.96763e-08	Symbols: RPL15 | RPL15; structural constituent of ribosome | chr3:9491055-9492635 REVERSE
AT4G22150	833	476	32.2137	23.0814	0.480948	6.59298e-09	7.0653e-08	Symbols: PUX3 | PUX3; protein binding | chr4:11731138-11732901 REVERSE
[truncated: 19,191 more rows]

## Sheet: Table S2
Table S2 core set genes mapping results
gene_id	low_cnt	nor_cnt	low_rpkm	nor_rpkm	fold_chg (log2(low/nor))	p_value	fdr	annotation
AT2G05100	13532	33598	893.679	2794.42	-1.64472	0	0	Symbols: LHCB2.1, LHCB2 | LHCB2.1; chlorophyll binding | chr2:1823240-1824425 REVERSE
AT4G05180	32043	36969	1764.97	2564.49	-0.539025	0	0	Symbols: PSBQ, PSBQ-2, PSII-Q | PSBQ-2; calcium ion binding | chr4:2671822-2673243 REVERSE
AT1G15820	44138	50667	2472.92	3575.04	-0.531744	0	0	Symbols: LHCB6, CP24 | LHCB6 (LIGHT HARVESTING COMPLEX PSII SUBUNIT 6); chlorophyll binding | chr1:5446462-5447859 REVERSE
AT2G42600	13807	5239	227.099	108.523	1.06532	0	0	Symbols: ATPPC2 | ATPPC2 (PHOSPHOENOLPYRUVATE CARBOXYLASE 2); catalytic/ phosphoenolpyruvate carboxylase | chr2:17734369-17738973 REVERSE
AT3G46970	22754	11461	352.706	223.736	0.656669	0	0	Symbols: ATPHS2, PHS2 | PHS2 (ALPHA-GLUCAN PHOSPHORYLASE 2); phosphorylase/ transferase, transferring glycosyl groups | chr3:17301394-17306446 REVERSE
AT4G37930	55686	31507	1364.29	972.136	0.488923	0	0	Symbols: SHM1, STM, SHMT1 | SHM1 (SERINE TRANSHYDROXYMETHYLTRANSFERASE 1); glycine hydroxymethyltransferase/ poly(U) binding | chr4:17831731-17834927 REVERSE
AT3G54890	51656	63523	2528.75	3916.28	-0.631062	0	0	Symbols: LHCA1 | LHCA1; chlorophyll binding | chr3:20339504-20341103 REVERSE
AT5G52310	6653	504	188.463	17.98s	3.38979	0	0	Symbols: COR78, LTI78, RD29A, LTI140 | LTI78 (LOW-TEMPERATURE-INDUCED 78) | chr5:21240849-21243613 FORWARD
AT5G54270	42585	56597	2573.69	4307.76	-0.743099	0	0	Symbols: LHCB3, LHCB3*1 | LHCB3 (LIGHT-HARVESTING CHLOROPHYLL B-BINDING PROTEIN 3); structural molecule | chr5:22038273-22039568 FORWARD
AT2G14560	2889	5854	117.245	299.198	-1.35157	0	0	Symbols: LURP1 | LURP1 (LATE UPREGULATED IN RESPONSE TO HYALOPERONOSPORA PARASITICA) | chr2:6213972-6215901 FORWARD
AT1G51400	2688	5420	375.964	954.715	-1.34448	0	0	photosystem II 5 kD protein | chr1:19052023-19052582 REVERSE
AT1G64720	6038	11736	228.469	559.258	-1.29152	0	0	Symbols: CP5 | CP5 | chr1:24046553-24048622 REVERSE
AT2G42540	4453	629	268.502	47.7644	2.49093	0	0	Symbols: COR15A, COR15 | COR15A (COLD-REGULATED 15A) | chr2:17711037-17712092 REVERSE
AT2G38170	17272	6287	322.412	147.799	1.12527	0	0	Symbols: CAX1, ATCAX1, RCI4 | CAX1 (cation exchanger 1); calcium ion transmembrane transporter/ calcium:cation antiporter/ calcium:hydrogen antiporter | chr2:15990045-15993278 REVERSE
AT3G27690	2143	5165	157.607	478.391	-1.60186	0	0	Symbols: LHCB2.4, LHCB2.3, LHCB2 | LHCB2.3; chlorophyll binding | chr3:10255947-10257011 FORWARD
AT5G04140	47764	20482	435.473	235.175	0.888848	0	0	Symbols: GLU1, GLS1, GLUS, FD-GOGAT | GLU1 (GLUTAMATE SYNTHASE 1); glutamate synthase (ferredoxin) | chr5:1130031-1138438 FORWARD
AT5G54770	122279	73259	5501.2	4150.73	0.40638	0	0	Symbols: THI1, TZ, THI4 | THI1; protein homodimerization | chr5:22246592-22248332 FORWARD
AT3G45140	15399	19617	305.893	490.759	-0.681986	0	0	Symbols: LOX2, ATLOX2 | LOX2 (LIPOXYGENASE 2); lipoxygenase | chr3:16525410-16529352 FORWARD
AT3G22235	3268	12208	186.43	877.075	-2.23407	0	0	FUNCTIONS IN: molecular_function unknown; INVOLVED IN: biological_process unknown; BEST Arabidopsis thaliana protein match is: PCC1 (PATHOGEN AND CIRCADIAN CONTROLLED 1) (TAIR:AT3G22231.1); Has 1 Blast hits to 1 proteins in 1 species: Archae - 0; Bacteria - 0; Metazoa - 0; Fungi - 0; Plants - 1; Viruses - 0; Other Eukaryotes - 0 (source: NCBI BLink). | chr3:7854419-7855791 REVERSE
AT5G50920	42852	21934	684.145	441.015	0.633475	0	0	Symbols: CLPC, ATHSP93-V, HSP93-V, DCA1, CLPC1 | CLPC1; ATP binding / ATP-dependent peptidase/ ATPase | chr5:20715469-20720374 REVERSE
AT4G15560	3411	6047	73.0169	163.02	-1.15874	0	0	Symbols: CLA1, DEF, CLA, DXS, DXPS2 | CLA1 (CLOROPLASTOS ALTERADOS 1); 1-deoxy-D-xylulose-5-phosphate synthase | chr4:8883907-8887565 FORWARD
AT3G47470	62050	73666	2924.26	4372.19	-0.580286	0	0	Symbols: LHCA4, CAB4 | LHCA4 (LIGHT-HARVESTING CHLOROPHYLL-PROTEIN COMPLEX I SUBUNIT A4); chlorophyll binding | chr3:17493372-17495033 REVERSE
AT5G13650	19380	9090	306.843	181.253	0.759497	0	0	elongation factor family protein | chr5:4397748-4402692 FORWARD
AT1G03130	10319	14741	906.102	1630.14	-0.847249	0	0	Symbols: PSAD-2 | PSAD-2 (photosystem I subunit D-2) | chr1:753307-754198 REVERSE
AT3G56940	12171	17477	491.646	889.102	-0.854728	0	0	Symbols: CRD1, CHL27, ACSF | CRD1 (COPPER RESPONSE DEFECT 1); DNA binding / magnesium-protoporphyrin IX monomethyl ester (oxidative) cyclase | chr3:21076544-21078443 FORWARD
AT1G29920	331308	310895	22066.3	26077.7	-0.240973	0	0	Symbols: CAB2, AB165, LHCB1.1 | CAB2 (CHLOROPHYLL A/B-BINDING PROTEIN 2); chlorophyll binding | chr1:10474784-10475959 REVERSE
AT1G13930	25623	12771	1212.65	761.184	0.67185	0	0	Involved in response to salt stress. Knockout mutants are hypersensitive to salt stress. | chr1:4761042-4761725 FORWARD
AT5G25980	13805	28837	364.807	959.698	-1.39545	0	0	Symbols: TGG2, BGLU37 | TGG2 (GLUCOSIDE GLUCOHYDROLASE 2); hydrolase, hydrolyzing O-glycosyl compounds / thioglucosidase | chr5:9072727-9075690 FORWARD
AT1G45201	1320	4659	21.4014	95.1302	-2.1522	0	0	Symbols: ATTLL1, TLL1 | TLL1 (TRIACYLGLYCEROL LIPASE-LIKE 1); triacylglycerol lipase | chr1:17123821-17128651 FORWARD
AT2G39730	103152	102769	2882.43	3616.61	-0.327352	0	0	Symbols: RCA | RCA (RUBISCO ACTIVASE); ADP binding / ATP binding / enzyme regulator/ ribulose-1,5-bisphosphate carboxylase/oxygenase activator | chr2:16570746-16573548 REVERSE
AT5G15960	7556	2409	713.047	286.3	1.31647	0	0	Symbols: KIN1 | KIN1 | chr5:5209898-5210727 FORWARD
AT3G26520	11431	14788	652.106	1062.43	-0.704194	0	0	Symbols: TIP2, SITIP, GAMMA-TIP2, TIP1;2 | TIP2 (TONOPLAST INTRINSIC PROTEIN 2); water channel | chr3:9722443-9723815 REVERSE
AT5G42530	12357	19138	1475.41	2877.76	-0.96383	0	0	unknown protein | chr5:17004738-17005393 REVERSE
AT1G20620	43002	79643	969.534	2261.42	-1.22186	0	0	Symbols: CAT3, SEN2, ATCAT3 | CAT3 (CATALASE 3); catalase | chr1:7143067-7146540 FORWARD
AT1G31580	18566	22082	1771.25	2653.13	-0.582926	0	0	Symbols: ECS1, CXC750 | ECS1 | chr1:11311169-11311989 FORWARD
AT1G01320	13577	5578	111.81	57.8516	0.950627	0	0	tetratricopeptide repeat (TPR)-containing protein | chr1:121124-130570 REVERSE
AT4G18440	1687	4901	47.5479	173.964	-1.87133	0	0	adenylosuccinate lyase, putative / adenylosuccinase, putative | chr4:10186131-10188909 REVERSE
AT1G67090	339793	226171	21005.9	17608.5	0.254524	0	0	Symbols: RBCS1A | RBCS1A (RIBULOSE BISPHOSPHATE CARBOXYLASE SMALL CHAIN 1A); copper ion binding / ribulose-bisphosphate carboxylase | chr1:25048158-25049424 REVERSE
AT1G10760	21544	10917	170.536	108.83	0.647991	0	0	Symbols: SEX1, SOP1, SOP, GWD1, GWD | SEX1 (STARCH EXCESS 1); alpha-glucan, water dikinase | chr1:3581034-3590043 REVERSE
AT2G34420	92104	117748	6903.46	11114.8	-0.687086	0	0	Symbols: LHB1B2, LHCB1.5 | LHB1B2; chlorophyll binding | chr2:14522524-14523568 REVERSE
AT5G01600	4132	754	154.189	35.4341	2.12149	0	0	Symbols: ATFER1, FER1 | ATFER1; ferric iron binding / iron ion binding | chr5:227953-230051 REVERSE
AT5G24770	83	1690	3.717	95.3146	-4.68049	0	0	Symbols: VSP2, ATVSP2 | VSP2 (VEGETATIVE STORAGE PROTEIN 2); acid phosphatase | chr5:8500476-8502224 REVERSE
AT1G07890	15610	6294	523.401	265.776	0.977703	0	0	Symbols: APX1, CS1 | APX1 (ascorbate peroxidase 1); L-ascorbate peroxidase | chr1:2437725-2439665 FORWARD
AT2G25510	11677	15642	1206.61	2035.57	-0.754474	0	0	unknown protein | chr2:10856399-10857156 FORWARD
AT3G60750	72298	41090	1649.04	1180.32	0.482449	0	0	transketolase, putative | chr3:22453719-22457152 FORWARD
AT4G15210	68	1605	1.70002	50.5333	-4.89361	0	0	Symbols: ATBETA-AMY, AT-BETA-AMY, RAM1, BMY1, BAM5 | BAM5 (BETA-AMYLASE 5); beta-amylase | chr4:8666338-8669470 REVERSE
AT4G28080	15888	7510	134.709	80.1908	0.748334	1.12132e-306	4.02811e-304	binding | chr4:13948603-13957840 REVERSE
AT4G14400	6594	9385	124.243	222.698	-0.841921	1.13571e-296	3.99654e-294	Symbols: ACD6 | ACD6 (ACCELERATED CELL DEATH 6); protein binding | chr4:8294446-8298602 FORWARD
AT3G48360	4631	1241	155.41	52.4486	1.5671	1.61585e-278	5.57243e-276	Symbols: BT2, ATBT2 | BT2 (BTB AND TAZ DOMAIN PROTEIN 2); protein binding / transcription factor/ transcription regulator | chr3:17908192-17910525 REVERSE
AT4G12800	48234	47992	2800.57	3509.29	-0.325462	3.75254e-268	1.26873e-265	Symbols: PSAL | PSAL (photosystem I subunit L) | chr4:7521322-7522670 FORWARD
AT4G21960	14074	16615	481.589	716.007	-0.572172	1.36285e-265	4.51916e-263	Symbols: PRXR1 | PRXR1; electron carrier/ heme binding / peroxidase | chr4:11646174-11648462 REVERSE
AT5G49730	1892	3822	43.4199	110.463	-1.34713	1.27296e-259	4.14144e-257	Symbols: ATFRO6, FRO6 | ATFRO6 (FERRIC REDUCTION OXIDASE 6); ferric-chelate reductase/ oxidoreductase | chr5:20201101-20204513 REVERSE
AT1G52400	105	1179	2.51581	35.5764	-3.82182	1.37069e-257	4.3768e-255	Symbols: BGL1, BGLU18 | BGLU18 (BETA GLUCOSIDASE 18); catalytic/ cation binding / hydrolase, hydrolyzing O-glycosyl compounds | chr1:19515151-19518160 FORWARD
AT5G53460	10095	4417	82.8043	45.6281	0.859784	3.7789e-246	1.18472e-243	Symbols: GLT1 | GLT1; glutamate synthase (NADH) | chr5:21700518-21710066 FORWARD
AT2G30950	26444	14947	713.485	507.89	0.490366	9.79563e-244	3.01618e-241	Symbols: VAR2, FTSH2 | VAR2 (VARIEGATED 2); ATP-dependent peptidase/ ATPase/ metallopeptidase/ zinc ion binding | chr2:13174321-13177223 FORWARD
AT3G19710	1001	2564	31.002	100.007	-1.68967	3.68417e-242	1.11449e-239	Symbols: BCAT4 | BCAT4 (BRANCHED-CHAIN AMINOTRANSFERASE4); catalytic/ methionine-oxo-acid transaminase | chr3:6846969-6849497 REVERSE
AT5G02500	27944	16012	811.243	585.418	0.470666	3.43408e-239	1.02093e-236	Symbols: HSC70-1, HSP70-1, AT-HSC70-1, HSC70 | HSC70-1 (HEAT SHOCK COGNATE PROTEIN 70-1); ATP binding | chr5:553745-556442 REVERSE
AT5G26742	19468	10406	379.503	255.468	0.570971	1.22595e-235	3.5829e-233	Symbols: emb1138 | emb1138 (embryo defective 1138); ATP binding / ATP-dependent helicase/ RNA binding / helicase/ nucleic acid binding / zinc ion binding | chr5:9284986-9289003 REVERSE
AT2G16660	5266	1738	141.255	58.7124	1.26656	3.26237e-235	9.37552e-233	nodulin family protein | chr2:7218706-7221625 REVERSE
AT1G30380	29156	30229	2172.85	2837.16	-0.384859	2.27637e-232	6.43466e-230	Symbols: PSAK | PSAK (photosystem I subunit K) | chr1:10722197-10723247 FORWARD
AT2G10940	17288	19211	800.293	1119.98	-0.48488	3.42263e-227	9.51878e-225	protease inhibitor/seed storage/lipid transfer protein (LTP) family protein | chr2:4310412-4312103 REVERSE
AT5G16030	379	1546	11.5463	59.3158	-2.36099	3.27342e-222	8.95929e-220	unknown protein | chr5:5238178-5240748 FORWARD
AT3G61470	68103	64395	3272.53	3896.97	-0.251949	9.34883e-221	2.51878e-218	Symbols: LHCA2 | LHCA2; chlorophyll binding | chr3:22745653-22747282 FORWARD
AT1G62750	17060	9041	443.343	295.894	0.583345	1.13156e-214	3.00176e-212	Symbols: ATSCO1, ATSCO1/CPEF-G, SCO1 | SCO1 (SNOWY COTYLEDON 1); ATP binding / translation elongation factor/ translation factor, nucleic acid binding | chr1:23233434-23236447 REVERSE
AT2G05380	2746	575	176.008	46.4151	1.92298	2.69756e-214	7.04757e-212	Symbols: GRP3S | GRP3S (GLYCINE-RICH PROTEIN 3 SHORT ISOFORM) | chr2:1966816-1968037 FORWARD
AT3G16240	3248	5098	154.464	305.33	-0.983099	5.36917e-210	1.3818e-207	Symbols: DELTA-TIP, TIP2;1, DELTA-TIP1, AQP1, ATTIP2;1 | DELTA-TIP; ammonia transporter/ methylammonium transmembrane transporter/ water channel | chr3:5505404-5507050 FORWARD
AT1G08380	33762	33854	2602.79	3286.84	-0.336645	2.0118e-202	5.10138e-200	Symbols: PSAO | PSAO (photosystem I subunit O) | chr1:2640813-2641828 REVERSE
AT3G53420	4242	6123	161.369	293.339	-0.862212	2.72609e-202	6.81246e-200	Symbols: PIP2A, PIP2, PIP2;1 | PIP2A (PLASMA MEMBRANE INTRINSIC PROTEIN 2A); water channel | chr3:19803655-19805713 REVERSE
AT5G20630	21579	12206	1899.09	1352.84	0.489319	1.42175e-198	3.50217e-196	Symbols: GLP3, GLP3A, GLP3B, ATGER3, GER3 | GER3 (GERMIN 3); oxalate oxidase | chr5:6975104-6975993 REVERSE
AT1G14250	336	1348	8.6656	43.7832	-2.33701	8.38249e-192	2.03576e-189	nucleoside phosphatase family protein / GDA1/CD39 family protein | chr1:4868452-4871488 FORWARD
AT1G60950	42756	27053	4020.28	3203.56	0.32762	4.93147e-188	1.18102e-185	Symbols: FED A, ATFD2 | FED A; 2 iron, 2 sulfur cluster binding / electron carrier/ iron-sulfur cluster binding | chr1:22444520-22445161 FORWARD
AT1G14880	3157	4837	209.2	403.665	-0.948277	7.80931e-188	1.8446e-185	unknown protein | chr1:5132535-5133716 REVERSE
AT2G45180	6675	8493	771.127	1235.65	-0.680225	7.55154e-186	1.75961e-183	protease inhibitor/seed storage/lipid transfer protein (LTP) family protein | chr2:18626320-18626997 FORWARD
AT2G15620	8835	4071	280.847	162.976	0.785128	8.9809e-186	2.06477e-183	Symbols: NIR1, NIR, ATHNIR | NIR1 (NITRITE REDUCTASE 1); ferredoxin-nitrate reductase/ nitrite reductase (NO-forming) | chr2:6810476-6812939 FORWARD
AT4G16980	4513	6257	423.334	739.167	-0.804103	1.44844e-183	3.28625e-181	arabinogalactan-protein family | chr4:9556978-9557812 FORWARD
AT4G13250	10351	5088	298.289	184.655	0.691881	1.01381e-175	2.27027e-173	short-chain dehydrogenase/reductase (SDR) family protein | chr4:7684234-7686876 REVERSE
AT1G44575	25395	15186	1178.37	887.429	0.409084	5.89047e-169	1.30217e-166	Symbols: NPQ4, PSBS | NPQ4 (NONPHOTOCHEMICAL QUENCHING); chlorophyll binding / xanthophyll binding | chr1:16871696-16873383 FORWARD
AT2G38230	5939	2453	441.763	229.79	0.942954	6.21367e-169	1.35623e-166	Symbols: ATPDX1.1, PDX1.1 | ATPDX1.1 (pyridoxine biosynthesis 1.1); protein heterodimerization | chr2:16011456-16012508 FORWARD
AT5G23010	2657	4136	54.6942	107.223	-0.971156	2.37388e-167	5.1166e-165	Symbols: MAM1, IMS3 | MAM1 (METHYLTHIOALKYLMALATE SYNTHASE 1); 2-isopropylmalate synthase/ methylthioalkylmalate synthase | chr5:7703092-7706896 FORWARD
AT4G10340	77671	71138	3660.43	4222.15	-0.205963	9.23968e-166	1.96691e-163	Symbols: LHCB5 | LHCB5 (LIGHT HARVESTING COMPLEX OF PHOTOSYSTEM II 5); chlorophyll binding | chr4:6408016-6409677 FORWARD
AT3G63160	21944	12863	3292.68	2430.72	0.437881	1.97963e-165	4.16278e-163	unknown protein | chr3:23333513-23334034 REVERSE
AT4G17140	4345	1593	14.4549	6.67418	1.11489	6.71665e-161	1.39536e-158	FUNCTIONS IN: molecular_function unknown; INVOLVED IN: biological_process unknown; EXPRESSED IN: 23 plant structures; EXPRESSED DURING: 13 growth stages; CONTAINS InterPro DOMAIN/s: Pleckstrin homology (InterPro:IPR001849); BEST Arabidopsis thaliana protein match is: phosphoinositide binding (TAIR:AT1G48090.2). | chr4:9613330-9636873 REVERSE
AT4G28750	25401	25575	1652.45	2095.33	-0.342567	1.32257e-158	2.7149e-156	Symbols: PSAE-1 | PSAE-1 (PSA E1 KNOCKOUT); catalytic | chr4:14202758-14203961 REVERSE
AT2G18960	16867	9532	220.481	156.919	0.490634	1.93515e-156	3.92563e-154	Symbols: AHA1, PMA, OST2 | AHA1 (ARABIDOPSIS H+ ATPASE 1); ATPase/ hydrogen-exporting ATPase, phosphorylative mechanism / protein binding | chr2:8221631-8227622 FORWARD
AT3G48990	4465	1703	132.823	63.8008	1.05786	1.47215e-152	2.95166e-150	AMP-dependent synthetase and ligase family protein | chr3:18158747-18161379 REVERSE
AT3G15450	209	967	14.3471	83.5995	-2.54273	4.06158e-151	8.04986e-149	unknown protein | chr3:5212984-5214121 FORWARD
AT3G44990	2042	457	89.3526	25.1841	1.827	2.23138e-150	4.37223e-148	Symbols: XTR8, ATXTR8 | XTR8 (XYLOGLUCAN ENDO-TRANSGLYCOSYLASE-RELATED 8); hydrolase, acting on glycosyl bonds / xyloglucan:xyloglucosyl transferase | chr3:16446975-16448764 REVERSE
AT5G56030	11231	5878	308.767	203.517	0.60137	9.40983e-150	1.82308e-147	Symbols: HSP81-2, ERD8, HSP90.2 | HSP81-2 (HEAT SHOCK PROTEIN 81-2); ATP binding | chr5:22686802-22689650 FORWARD
AT3G54050	21324	12658	864.95	646.615	0.41971	5.59522e-149	1.07198e-146	fructose-1,6-bisphosphatase, putative / D-fructose-1,6-bisphosphate 1-phosphohydrolase, putative / FBPase, putative | chr3:20016905-20018780 FORWARD
AT1G61520	66328	60919	3570.58	4130.02	-0.209993	9.89671e-148	1.87526e-145	Symbols: LHCA3 | LHCA3; chlorophyll binding | chr1:22700010-22701383 FORWARD
AT3G56360	1278	2394	89.9373	212.174	-1.23825	1.08168e-143	2.02733e-141	unknown protein | chr3:20896481-20897593 FORWARD
AT4G17090	7375	3567	243.427	148.275	0.715214	5.22771e-133	9.69262e-131	Symbols: CT-BMY, BAM3, BMY8 | CT-BMY (CHLOROPLAST BETA-AMYLASE); beta-amylase | chr4:9604962-9607334 REVERSE
AT1G06680	76076	68724	3738.21	4252.88	-0.186091	5.53273e-132	1.0149e-129	Symbols: PSBP-1, OEE2, PSII-P, OE23 | PSBP-1 (PHOTOSYSTEM II SUBUNIT P-1); poly(U) binding | chr1:2047825-2049418 FORWARD
AT3G59400	364	1130	28.6827	112.138	-1.96703	2.2055e-131	4.00309e-129	Symbols: GUN4 | GUN4; enzyme binding / tetrapyrrole binding | chr3:21948717-21949710 REVERSE
AT2G25450	7497	3658	337.476	207.375	0.70254	3.63573e-131	6.53031e-129	2-oxoglutarate-dependent dioxygenase, putative | chr2:10829916-10831655 REVERSE
AT1G23390	1283	2319	65.3393	148.733	-1.1867	2.27659e-130	4.04694e-128	kelch repeat-containing F-box family protein | chr1:8309112-8310649 REVERSE
AT5G40450	2440	731	17.3709	6.55403	1.40622	1.56835e-127	2.75949e-125	unknown protein | chr5:16184650-16193678 REVERSE
AT5G42390	8221	4191	82.0275	52.6636	0.639301	2.35134e-122	4.09538e-120	metalloendopeptidase | chr5:16945251-16953100 FORWARD
AT1G44446	676	1513	18.4746	52.0745	-1.49504	5.03597e-121	8.68352e-119	Symbols: CH1, ATCAO, CAO | CH1 (CHLORINA 1); chlorophyllide a oxygenase | chr1:16848359-16851224 REVERSE
AT3G22120	6206	7355	359.002	535.83	-0.57778	7.76237e-121	1.32521e-118	Symbols: CWLP | CWLP (CELL WALL-PLASMA MEMBRANE LINKER PROTEIN); lipid binding | chr3:7794957-7796310 REVERSE
AT5G20720	7359	8465	283.94	411.333	-0.534719	8.25922e-121	1.39621e-118	Symbols: CPN20, CPN10, CHCPN10, ATCPN21, CPN21 | CPN20 (CHAPERONIN 20); calmodulin binding | chr5:7014674-7016481 FORWARD
AT4G27520	6699	3257	357.915	219.153	0.707683	7.33994e-119	1.22876e-116	plastocyanin-like domain-containing protein | chr4:13750440-13751905 REVERSE
AT3G16470	178	782	4.22997	23.4036	-2.46801	8.84366e-119	1.46626e-116	Symbols: JR1 | JR1 | chr3:5595938-5598044 REVERSE
AT1G37130	5591	2581	128.347	74.6177	0.782458	1.27403e-117	2.0922e-115	Symbols: NIA2, B29, NIA2-1, CHL3, NR, NR2, ATNR2 | NIA2 (NITRATE REDUCTASE 2); nitrate reductase (NADH)/ nitrate reductase | chr1:14158527-14161938 FORWARD
AT5G61410	17570	10551	550.473	416.31	0.403016	1.99959e-114	3.25273e-112	Symbols: RPE, EMB2728 | RPE; catalytic/ ribulose-phosphate 3-epimerase | chr5:24683606-24686105 REVERSE
AT1G68520	1272	2197	55.5353	120.801	-1.12115	4.60366e-113	7.41877e-111	zinc finger (B-box type) family protein | chr1:25709114-25710907 REVERSE
AT4G19170	501	1238	18.9388	58.9378	-1.63785	6.06831e-113	9.68851e-111	Symbols: NCED4 | NCED4 (NINE-CIS-EPOXYCAROTENOID DIOXYGENASE 4) | chr4:10481786-10483857 FORWARD
AT5G14200	1365	2300	48.5755	103.079	-1.08545	2.35717e-112	3.72888e-110	3-isopropylmalate dehydrogenase, chloroplast, putative | chr5:4576202-4578402 FORWARD
AT1G67865	1410	2350	245.967	516.279	-1.06968	4.17295e-112	6.54128e-110	unknown protein | chr1:25446289-25446737 REVERSE
AT4G36040	370	1044	26.2505	93.2812	-1.82924	9.34378e-111	1.45149e-108	DNAJ heat shock N-terminal domain-containing protein (J11) | chr4:17049171-17050274 REVERSE
AT5G40850	3131	1182	93.2463	44.3327	1.07268	7.59837e-110	1.16981e-107	Symbols: UPM1 | UPM1 (UROPHORPHYRIN METHYLASE 1); uroporphyrin-III C-methyltransferase | chr5:16366470-16369099 FORWARD
AT4G23400	1361	2276	65.4397	137.821	-1.07455	2.00529e-109	3.05992e-107	Symbols: PIP1D, PIP1;5 | PIP1;5 (PLASMA MEMBRANE INTRINSIC PROTEIN 1;5); water channel | chr4:12220743-12222371 FORWARD
AT3G54660	5187	2402	118.138	68.8975	0.777946	3.20009e-108	4.84028e-106	Symbols: GR, EMB2360, ATGR2 | GR (GLUTATHIONE REDUCTASE); ATP binding / glutathione-disulfide reductase | chr3:20229744-20233182 REVERSE
AT4G38740	2167	3156	198.054	363.261	-0.875117	7.50571e-108	1.1254e-105	Symbols: ROC1 | ROC1 (ROTAMASE CYP 1); peptidyl-prolyl cis-trans isomerase | chr4:18083395-18084251 REVERSE
AT1G64370	2013	2975	212.493	395.499	-0.896261	6.67405e-106	9.92074e-104	unknown protein | chr1:23888920-23889661 FORWARD
AT5G44190	206	773	6.56967	31.0466	-2.24054	1.3354e-105	1.96806e-103	Symbols: GLK2, ATGLK2, GPRI2 | GLK2 (GOLDEN2-LIKE 2); DNA binding / transcription factor/ transcription regulator | chr5:17798369-17800824 FORWARD
AT3G53460	35170	23223	1179.75	981.057	0.266073	1.81311e-105	2.64945e-103	Symbols: CP29 | CP29; RNA binding / poly(U) binding | chr3:19819210-19821505 REVERSE
AT5G22580	285	893	28.7665	113.515	-1.98042	4.56378e-105	6.61288e-103	FUNCTIONS IN: molecular_function unknown; INVOLVED IN: biological_process unknown; LOCATED IN: chloroplast; EXPRESSED IN: 22 plant structures; EXPRESSED DURING: 13 growth stages; CONTAINS InterPro DOMAIN/s: Stress responsive alpha-beta barrel (InterPro:IPR013097), Dimeric alpha-beta barrel (InterPro:IPR011008); BEST Arabidopsis thaliana protein match is: HS1 (HEAT STABLE PROTEIN 1) (TAIR:AT3G1721…
AT5G06530	975	131	14.7827	2.50138	2.56312	3.66794e-104	5.27052e-102	ABC transporter family protein | chr5:1989747-1994824 REVERSE
AT5G64040	26638	25500	2029.61	2446.86	-0.26973	4.62002e-101	6.58372e-99	Symbols: PSAN | PSAN; calmodulin binding | chr5:25628588-25629615 REVERSE
AT1G66100	468	1132	42.2796	128.792	-1.60701	9.74122e-101	1.37679e-98	thionin, putative | chr1:24605671-24606537 REVERSE
AT5G42270	17035	10393	475.001	364.966	0.380171	7.04921e-100	9.88208e-98	Symbols: VAR1, FTSH5 | VAR1 (VARIEGATED 1); ATP-dependent peptidase/ ATPase/ metallopeptidase | chr5:16902486-16905294 FORWARD
AT3G59940	1017	1813	51.7255	116.129	-1.16678	1.17626e-99	1.63566e-97	kelch repeat-containing F-box family protein | chr3:22142900-22144439 FORWARD
AT3G16640	6262	7133	333.657	478.649	-0.520604	2.51313e-97	3.46672e-95	Symbols: TCTP | TCTP (TRANSLATIONALLY CONTROLLED TUMOR PROTEIN) | chr3:5669373-5670842 REVERSE
AT5G52540	580	1261	19.3068	52.8635	-1.45316	4.21263e-97	5.76495e-95	unknown protein | chr5:21321428-21323780 REVERSE
AT2G04030	4389	5322	80.6219	123.118	-0.610795	4.87702e-97	6.62161e-95	Symbols: CR88, EMB1956, HSP90.5 | CR88; ATP binding | chr2:1281841-1286104 FORWARD
AT1G70320	3457	1442	21.2204	11.1475	0.928732	9.0517e-97	1.21936e-94	Symbols: UPL2 | UPL2 (UBIQUITIN-PROTEIN LIGASE 2); ubiquitin-protein ligase | chr1:26488522-26501281 REVERSE
AT1G30250	822	93	122.636	17.4738	2.81112	1.82031e-95	2.43315e-93	unknown protein | chr1:10646987-10647511 REVERSE
AT5G20250	880	1623	22.0636	51.2472	-1.21581	2.79139e-95	3.70246e-93	Symbols: DIN10 | DIN10 (DARK INDUCIBLE 10); hydrolase, hydrolyzing O-glycosyl compounds | chr5:6833678-6836788 FORWARD
AT1G75750	1493	385	138.884	45.1036	1.62257	3.07752e-95	4.05081e-93	Symbols: GASA1 | GASA1 (GAST1 PROTEIN HOMOLOG 1) | chr1:28441526-28442367 REVERSE
AT2G32870	391	993	14.0483	44.932	-1.67734	6.11682e-94	7.99033e-92	meprin and TRAF homology domain-containing protein / MATH domain-containing protein | chr2:13944611-13946790 REVERSE
AT4G11600	3820	1676	186.188	102.878	0.855832	1.18022e-93	1.53012e-91	Symbols: ATGPX6, PHGPX, LSC803 | ATGPX6 (GLUTATHIONE PEROXIDASE 6); glutathione peroxidase | chr4:7009769-7011375 REVERSE
AT1G09340	20341	12821	548.064	435.05	0.333163	1.95968e-93	2.5217e-91	Symbols: CRB, CSP41B | CRB (CHLOROPLAST RNA BINDING); binding / catalytic/ coenzyme binding | chr1:3015328-3018234 FORWARD
AT2G40080	2283	801	288.882	127.645	1.17834	9.66057e-93	1.2339e-90	Symbols: ELF4 | ELF4 (EARLY FLOWERING 4) | chr2:16734294-16734912 REVERSE
AT5G67480	2425	883	88.1392	40.4181	1.12478	8.0477e-92	1.02034e-89	Symbols: BT4 | BT4 (BTB AND TAZ DOMAIN PROTEIN 4); protein binding / transcription regulator | chr5:26930940-26932756 REVERSE
AT3G25690	9490	5333	150.346	106.403	0.498742	1.70242e-91	2.14269e-89	Symbols: CHUP1 | CHUP1 (CHLOROPLAST UNUSUAL POSITIONING 1) | chr3:9353834-9357899 FORWARD
AT2G39850	280	823	5.80037	21.4712	-1.88818	2.57269e-91	3.21456e-89	identical protein binding / serine-type endopeptidase | chr2:16630473-16634253 FORWARD
AT1G74670	1127	1878	102.168	214.41	-1.06943	6.4808e-90	8.03946e-88	gibberellin-responsive protein, putative | chr1:28053286-28054149 FORWARD
AT1G52190	659	1320	11.5655	29.1749	-1.33491	1.21971e-89	1.50225e-87	proton-dependent oligopeptide transport (POT) family protein | chr1:19434509-19438971 FORWARD
AT3G22142	1263	297	22.2655	6.59391	1.7556	3.02804e-89	3.70301e-87	structural constituent of cell wall | chr3:7803604-7808046 REVERSE
AT1G61740	2714	1061	70.7408	34.8284	1.02228	1.12285e-88	1.36347e-86	unknown protein | chr1:22798069-22801073 REVERSE
AT1G72600	19248	12141	684.035	543.382	0.332103	5.25144e-88	6.33221e-86	hydroxyproline-rich glycoprotein family protein | chr1:27338125-27338715 FORWARD
AT3G20810	1864	600	53.9539	21.8719	1.30265	6.61481e-88	7.92078e-86	transcription factor jumonji (jmjC) domain-containing protein | chr3:7275674-7278379 FORWARD
AT1G73602	3305	4155	87.9302	139.218	-0.662917	6.92221e-88	8.2317e-86	Symbols: CPuORF32 | CPuORF32 (Conserved peptide upstream open reading frame 32) | chr1:27670626-27673569 FORWARD
AT5G19120	270	789	14.8929	54.8089	-1.87978	4.08977e-87	4.83013e-85	aspartic-type endopeptidase | chr5:6414488-6415907 FORWARD
AT5G01530	68760	60958	3569.04	3984.78	-0.158964	6.95729e-87	8.16085e-85	chlorophyll A-B binding protein CP29 (LHCB4) | chr5:208937-210445 FORWARD
AT3G44860	456	1044	24.8376	71.615	-1.52773	1.13815e-86	1.32602e-84	Symbols: FAMT | FAMT (farnesoic acid carboxyl-O-methyltransferase); S-adenosylmethionine-dependent methyltransferase/ farnesoic acid O-methyltransferase | chr3:16379633-16381070 FORWARD
AT3G22240	85	488	5.52964	39.9812	-2.85407	3.77288e-86	4.36616e-84	unknown protein | chr3:7863616-7864819 REVERSE
AT1G17220	11763	6945	171	127.147	0.42749	7.38767e-86	8.49237e-84	Symbols: FUG1 | FUG1 (fu-gaeri1); translation initiation factor | chr1:5885083-5890470 FORWARD
AT3G02260	2453	931	10.9753	5.24596	1.06498	1.65879e-85	1.89421e-83	Symbols: BIG, DOC1, TIR3, UMB1, ASA1, LPR1, CRM1 | BIG (BIG); binding / ubiquitin-protein ligase/ zinc ion binding | chr3:430984-448489 REVERSE
AT1G70782	1764	561	112.605	45.1005	1.32006	7.29593e-85	8.27656e-83	Symbols: CPuORF28 | CPuORF28 (Conserved peptide upstream open reading frame 28) | chr1:26695166-26696392 REVERSE
AT1G06690	1914	641	58.7213	24.7668	1.24548	1.34484e-84	1.51562e-82	aldo/keto reductase family protein | chr1:2049602-2052154 REVERSE
AT1G20450	3137	1335	153.184	82.0993	0.899827	1.12095e-83	1.2551e-81	Symbols: LTI29, LTI45, ERD10 | ERD10 (EARLY RESPONSIVE TO DEHYDRATION 10); actin binding | chr1:7088003-7089606 REVERSE
AT1G03870	213	686	16.1192	65.3802	-2.02007	4.29836e-83	4.78172e-81	Symbols: FLA9 | FLA9 (FASCICLIN-LIKE ARABINOOGALACTAN 9) | chr1:982506-983540 REVERSE
AT1G77760	1992	691	42.8287	18.7103	1.19474	8.29194e-83	9.16525e-81	Symbols: NIA1, GNR1, NR1 | NIA1 (NITRATE REDUCTASE 1); nitrate reductase | chr1:29235803-29239445 REVERSE
AT4G29060	15199	9374	276.084	214.441	0.364521	8.87306e-83	9.74511e-81	Symbols: emb2726 | emb2726 (embryo defective 2726); RNA binding / translation elongation factor | chr4:14317256-14321567 FORWARD
AT1G11910	7857	4354	146.525	102.259	0.518918	1.51066e-81	1.64862e-79	aspartyl protease family protein | chr1:4016784-4020983 REVERSE
AT1G07110	4459	2154	57.7758	35.1489	0.716983	1.70837e-81	1.85267e-79	Symbols: F2KP, ATF2KP, FKFBP | F2KP (FRUCTOSE-2,6-BISPHOSPHATASE); fructose-2,6-bisphosphate 2-phosphatase | chr1:2178104-2184148 REVERSE
AT2G25900	153	584	6.37777	30.6583	-2.26516	3.58374e-81	3.86215e-79	Symbols: ATCTH | ATCTH; transcription factor | chr2:11041718-11043171 FORWARD
AT3G63520	7670	4240	189.633	132.021	0.522444	1.34176e-80	1.43702e-78	Symbols: CCD1, ATCCD1, ATNCED1, NCED1 | CCD1 (CAROTENOID CLEAVAGE DIOXYGENASE 1); 9-cis-epoxycarotenoid dioxygenase | chr3:23452911-23456078 FORWARD
AT1G55860	2598	1045	12.7756	6.47169	0.98118	9.80372e-80	1.04349e-77	Symbols: UPL1 | UPL1 (UBIQUITIN-PROTEIN LIGASE 1); ubiquitin-protein ligase | chr1:20879466-20895393 REVERSE
AT5G64940	1604	2328	25.8987	47.3385	-0.870136	2.84104e-79	3.0054e-77	Symbols: ATATH13, ATH13, ATOSA1, OSA1 | ATATH13; transporter | chr5:25948973-25953822 FORWARD
AT3G24420	704	88	26.5741	4.18338	2.66728	2.09112e-78	2.19861e-76	hydrolase, alpha/beta fold family protein | chr3:8862840-8864914 REVERSE
AT5G05250	77	439	6.26931	45.0145	-2.84401	2.09773e-77	2.19219e-75	unknown protein | chr5:1557037-1557998 REVERSE
AT1G19670	1472	2170	80.4013	149.27	-0.892635	3.26534e-77	3.39182e-75	Symbols: ATCLH1, CORI1, ATHCOR1 | ATCLH1 (ARABIDOPSIS THALIANA CORONATINE-INDUCED PROTEIN 1); chlorophyllase | chr1:6803611-6805044 REVERSE
AT1G20020	40422	27768	1375.36	1189.88	0.208999	5.4747e-77	5.65271e-75	Symbols: ATLFNR2, FNR2 | FNR2 (FERREDOXIN-NADP(+)-OXIDOREDUCTASE 2); NADPH dehydrogenase/ oxidoreductase/ poly(U) binding | chr1:6942717-6945018 FORWARD
AT1G20340	61633	54563	5163.05	5756.38	-0.156939	3.95731e-76	4.06166e-74	Symbols: DRT112, PETE2 | DRT112; copper ion binding / electron carrier | chr1:7042429-7043363 REVERSE
AT4G03280	30500	20510	1390.53	1177.62	0.239763	1.29761e-75	1.32395e-73	Symbols: PETC, PGR1 | PETC (PHOTOSYNTHETIC ELECTRON TRANSFER C); electron transporter, transferring electrons from cytochrome b6/f complex of photosystem II | chr4:1440146-1441863 FORWARD
AT2G34410	4821	5481	89.5443	128.209	-0.517825	1.67478e-74	1.69872e-72	O-acetyltransferase family protein | chr2:14518406-14522139 FORWARD
AT1G56070	21154	13774	434.54	356.333	0.286264	1.72021e-73	1.73459e-71	Symbols: LOS1 | LOS1; copper ion binding / translation elongation factor/ translation factor, nucleic acid binding | chr1:20967930-20971742 REVERSE
AT5G14740	43711	30311	737.23	643.829	0.195436	2.90838e-73	2.91565e-71	Symbols: CA2, CA18, BETA CA2 | CA2 (CARBONIC ANHYDRASE 2); carbonate dehydratase/ zinc ion binding | chr5:4757972-4762615 FORWARD
AT1G49750	5523	6128	230.963	322.733	-0.482683	3.04717e-73	3.03713e-71	leucine-rich repeat family protein | chr1:18410929-18412801 REVERSE
AT4G37540	674	93	46.5945	8.09684	2.52473	1.655e-71	1.64006e-69	Symbols: LBD39 | LBD39 (LOB DOMAIN-CONTAINING PROTEIN 39) | chr4:17639533-17640665 REVERSE
AT5G28540	4279	2123	114.937	71.8166	0.678451	2.27505e-71	2.24164e-69	Symbols: BIP1 | BIP1; ATP binding | chr5:10540460-10543375 REVERSE
AT4G01870	611	70	23.1082	3.33412	2.79303	5.45345e-71	5.34283e-69	tolB protein-related | chr4:808376-810446 REVERSE
AT4G18240	5685	3031	87.3787	58.6704	0.574648	5.54034e-71	5.3973e-69	Symbols: ATSS4, SSIV, SS4 | ATSS4; transferase, transferring glycosyl groups | chr4:10082108-10087203 FORWARD
AT5G26570	9109	5326	116.011	85.4257	0.441522	7.37327e-71	7.14255e-69	Symbols: PWD, OK1, ATGWD3 | ATGWD3; carbohydrate kinase/ catalytic/ phosphoglucan, water dikinase | chr5:9261580-9267729 FORWARD
AT5G42980	8123	8492	487.167	641.401	-0.39681	1.34774e-70	1.29827e-68	Symbols: ATTRX3, ATH3, ATTRXH3, TRXH3 | ATTRX3 (THIOREDOXIN 3); oxidoreductase, acting on sulfur group of donors, disulfide as acceptor | chr5:17242607-17243912 FORWARD
AT2G36830	7274	4096	495.427	351.338	0.495815	7.70596e-70	7.38188e-68	Symbols: GAMMA-TIP, TIP1;1, GAMMA-TIP1 | GAMMA-TIP (GAMMA TONOPLAST INTRINSIC PROTEIN); water channel | chr2:15445425-15446574 FORWARD
AT1G09780	3136	1429	98.2518	56.3839	0.801201	2.13967e-69	2.03837e-67	2,3-biphosphoglycerate-independent phosphoglycerate mutase, putative / phosphoglyceromutase, putative | chr1:3165370-3167869 REVERSE
AT1G36160	2501	1050	18.4822	9.77208	0.919397	2.18325e-69	2.06845e-67	Symbols: ACC1, AT-ACC1, EMB22, GK, PAS3 | ACC1 (ACETYL-COENZYME A CARBOXYLASE 1); acetyl-CoA carboxylase | chr1:13534165-13544008 FORWARD
AT5G61380	3711	1783	83.3573	50.4385	0.724783	2.34155e-69	2.2063e-67	Symbols: TOC1, APRR1, PRR1 | TOC1 (TIMING OF CAB EXPRESSION 1); transcription regulator/ two-component response regulator | chr5:24675064-24678550 FORWARD
AT4G13770	3940	4575	168.913	247.01	-0.548295	3.68882e-69	3.45686e-67	Symbols: CYP83A1, REF2 | CYP83A1 (CYTOCHROME P450 83A1); oxidoreductase, acting on paired donors, with incorporation or reduction of molecular oxygen, NADH or NADPH as one donor, and incorporation of one atom of oxygen / oxygen binding | chr4:7990485-7992311 REVERSE
AT4G30950	9318	5494	258.808	192.177	0.429445	5.87889e-69	5.47945e-67	Symbols: FAD6, FADC, SFD4 | FAD6 (FATTY ACID DESATURASE 6); omega-6 fatty acid desaturase | chr4:15056975-15059794 REVERSE
AT4G30960	685	1229	27.402	61.9158	-1.17603	6.0093e-69	5.57088e-67	Symbols: CIPK6, SIP3, SNRK3.14, ATCIPK6 | SIP3 (SOS3-INTERACTING PROTEIN 3); ATP binding / kinase/ protein kinase/ protein serine/threonine kinase | chr4:15067053-15069010 FORWARD
AT3G57520	1753	629	31.2483	14.1206	1.14598	9.81031e-69	9.04594e-67	Symbols: AtSIP2 | AtSIP2 (Arabidopsis thaliana seed imbibition 2); hydrolase, hydrolyzing O-glycosyl compounds | chr3:21288765-21293158 REVERSE
AT1G48650	1785	648	23.5809	10.7809	1.12914	1.93963e-68	1.77899e-66	helicase domain-containing protein | chr1:17989398-17995326 REVERSE
AT1G48300	992	1574	64.2673	128.423	-0.998742	8.39441e-68	7.65846e-66	unknown protein | chr1:17847356-17848564 FORWARD
AT5G54190	476	968	19.6123	50.2292	-1.35676	8.54401e-68	7.75392e-66	Symbols: PORA | PORA; oxidoreductase/ protochlorophyllide reductase | chr5:21990999-21992812 REVERSE
AT1G30360	5963	3246	140.131	96.0674	0.544657	8.66324e-68	7.82096e-66	Symbols: ERD4 | ERD4 (early-responsive to dehydration 4) | chr1:10715665-10718997 FORWARD
AT5G12860	11856	7287	409.991	317.353	0.369502	1.35783e-66	1.21943e-64	Symbols: DiT1 | DiT1 (dicarboxylate transporter 1); oxoglutarate:malate antiporter | chr5:4059686-4061950 REVERSE
AT2G28800	10537	6382	285.676	217.907	0.390665	1.24679e-65	1.11391e-63	Symbols: ALB3, ABL3 | ALB3 (ALBINO 3); P-P-bond-hydrolysis-driven protein transmembrane transporter | chr2:12356364-12359252 REVERSE
AT5G19780	8596	5047	320.919	237.296	0.435521	2.29782e-65	2.04233e-63	Symbols: TUA5 | TUA5; structural constituent of cytoskeleton | chr5:6687074-6689171 FORWARD
AT3G13750	7587	4369	111.409	80.7963	0.463508	1.23482e-64	1.09189e-62	Symbols: BGAL1 | BGAL1 (Beta galactosidase 1); beta-galactosidase/ catalytic/ cation binding / heme binding / peroxidase/ sugar binding | chr3:4510965-4516298 FORWARD
AT2G20670	26	289	1.2158	17.0195	-3.80721	3.71733e-64	3.2537e-62	unknown protein | chr2:8911860-8913534 REVERSE
AT3G56880	1517	523	113.054	49.0864	1.20362	3.71547e-64	3.26866e-62	VQ motif-containing protein | chr3:21059915-21060965 FORWARD
AT4G16370	1684	2287	47.2762	80.8583	-0.774283	4.67486e-64	4.07114e-62	Symbols: ATOPT3, OPT3 | ATOPT3 (OLIGOPEPTIDE TRANSPORTER); oligopeptide transporter | chr4:9247302-9250091 REVERSE
AT1G08550	4015	2018	120.582	76.3267	0.659756	5.31041e-64	4.60138e-62	Symbols: NPQ1, AVDE1 | NPQ1 (NON-PHOTOCHEMICAL QUENCHING 1); violaxanthin de-epoxidase | chr1:2706924-2709531 FORWARD
AT2G47730	4296	2199	107.23	69.125	0.633428	8.17224e-64	7.04569e-62	Symbols: ATGSTF8, ATGSTF5, GST6, GSTF8 | ATGSTF8 (ARABIDOPSIS THALIANA GLUTATHIONE S-TRANSFERASE PHI 8); glutathione binding / glutathione transferase | chr2:19556326-19559463 FORWARD
AT4G09650	17047	16280	1382.21	1662.42	-0.266301	1.04658e-63	8.97822e-62	Symbols: ATPD | ATPD (ATP SYNTHASE DELTA-SUBUNIT GENE); hydrogen ion transporting ATP synthase, rotational mechanism / proton-transporting ATPase, rotational mechanism | chr4:6100743-6101708 FORWARD
AT5G41790	1812	691	26.6879	12.8172	1.05811	5.39318e-63	4.60369e-61	Symbols: CIP1 | CIP1 (COP1-INTERACTIVE PROTEIN 1); protein binding | chr5:16727530-16732847 FORWARD
AT1G16410	1920	2515	57.399	94.689	-0.722171	2.04532e-62	1.73732e-60	Symbols: CYP79F1, BUS1, SPS1 | CYP79F1 (CYTOCHROME P450 79F1); oxidoreductase, acting on paired donors, with incorporation or reduction of molecular oxygen, NADH or NADPH as one donor, and incorporation of one atom of oxygen | chr1:5608807-5611426 FORWARD
AT1G62180	916	1450	34.6099	68.9972	-0.995352	2.972e-62	2.51206e-60	Symbols: APR2, APSR, PRH43, PRH, ATAPR2 | APR2 (5ADENYLYLPHOSPHOSULFATE REDUCTASE 2); adenylyl-sulfate reductase/ phosphoadenylyl-sulfate reductase (thioredoxin) | chr1:22975530-22977602 REVERSE'
AT5G35970	2472	1078	43.3642	23.8155	0.864603	3.1141e-62	2.61934e-60	DNA-binding protein, putative | chr5:14118876-14123340 REVERSE
AT4G36530	2731	1235	108.034	61.5268	0.8122	5.17985e-62	4.33573e-60	hydrolase, alpha/beta fold family protein | chr4:17239958-17241937 REVERSE
AT2G41560	3874	1947	58.5102	37.0336	0.659853	7.86763e-62	6.5537e-60	Symbols: ACA4 | ACA4 (AUTO-INHIBITED CA(2+)-ATPASE, ISOFORM 4); calcium-transporting ATPase/ calmodulin binding | chr2:17332084-17337269 REVERSE
AT5G08650	5401	2941	60.9388	41.7901	0.544201	1.76802e-61	1.46567e-59	GTP-binding protein LepA, putative | chr5:2806323-2813264 REVERSE
AT1G72610	12320	7701	1036.49	815.943	0.345166	3.98418e-61	3.28704e-59	Symbols: GLP1, ATGER1, GER1 | GER1 (GERMIN-LIKE PROTEIN 1); oxalate oxidase | chr1:27339114-27340044 REVERSE
AT2G05790	308	714	10.6368	31.054	-1.54571	8.80234e-61	7.22756e-59	glycosyl hydrolase family 17 protein | chr2:2199219-2201486 FORWARD
AT4G39260	14647	14118	971.411	1179.2	-0.279649	9.23504e-61	7.54691e-59	Symbols: CCR1, ATGRP8, GR-RBP8, GRP8 | GR-RBP8; RNA binding / nucleic acid binding / nucleotide binding | chr4:18273899-18275079 REVERSE
AT3G20390	2280	2857	95.1933	150.224	-0.658186	3.07617e-60	2.502e-58	endoribonuclease L-PSP family protein | chr3:7109949-7111824 REVERSE
AT1G57770	2176	917	55.2469	29.3209	0.913966	4.94506e-60	4.00318e-58	amine oxidase family | chr1:21395196-21398280 FORWARD
AT1G43670	9733	5909	310.274	237.231	0.387252	8.1539e-60	6.56998e-58	fructose-1,6-bisphosphatase, putative / D-fructose-1,6-bisphosphate 1-phosphohydrolase, putative / FBPase, putative | chr1:16468044-16470500 FORWARD
AT2G24270	1795	2360	48.3642	80.081	-0.727522	2.03335e-59	1.63075e-57	Symbols: ALDH11A3 | ALDH11A3; 3-chloroallyl aldehyde dehydrogenase/ glyceraldehyde-3-phosphate dehydrogenase (NADP+) | chr2:10327050-10329768 REVERSE
AT4G02510	8299	4924	134.442	100.458	0.420389	2.50872e-59	2.00268e-57	Symbols: TOC159, TOC86, PPI2, TOC160, ATTOC159 | TOC159 (TRANSLOCON AT THE OUTER ENVELOPE MEMBRANE OF CHLOROPLASTS 159); transmembrane receptor | chr4:1104766-1109600 FORWARD
AT4G16190	9026	5438	431.341	327.283	0.398292	1.84039e-58	1.46239e-56	cysteine proteinase, putative | chr4:9171467-9173105 FORWARD
AT1G32060	26757	18201	994.666	852.106	0.22318	2.70144e-58	2.13674e-56	Symbols: PRK | PRK (PHOSPHORIBULOKINASE); ATP binding / phosphoribulokinase/ protein binding | chr1:11532533-11534639 FORWARD
AT5G60540	1840	733	66.1098	33.1673	0.995102	3.1923e-58	2.51346e-56	Symbols: EMB2407, ATPDX2, PDX2 | PDX2 (PYRIDOXINE BIOSYNTHESIS 2); glutaminase/ glutaminyl-tRNA synthase (glutamine-hydrolyzing)/ protein heterodimerization | chr5:24336623-24338802 REVERSE
AT5G11420	1307	1843	37.2396	66.1322	-0.828515	3.48015e-58	2.72764e-56	FUNCTIONS IN: molecular_function unknown; INVOLVED IN: biological_process unknown; LOCATED IN: cell wall, plant-type cell wall; EXPRESSED IN: 23 plant structures; EXPRESSED DURING: 13 growth stages; CONTAINS InterPro DOMAIN/s: Protein of unknown function DUF642 (InterPro:IPR006946), Galactose-binding like (InterPro:IPR008979); BEST Arabidopsis thaliana protein match is: unknown protein (TAIR:AT5G…
AT3G61280	367	774	10.2297	27.1705	-1.40927	1.22403e-57	9.55024e-56	FUNCTIONS IN: molecular_function unknown; INVOLVED IN: biological_process unknown; LOCATED IN: cellular_component unknown; CONTAINS InterPro DOMAIN/s: Lipopolysaccharide-modifying protein (InterPro:IPR006598), Protein of unknown function DUF821, CAP10-like (InterPro:IPR008539); BEST Arabidopsis thaliana protein match is: unknown protein (TAIR:AT3G61290.1); Has 467 Blast hits to 463 proteins in 98…
AT3G13460	6054	3419	124.392	88.4726	0.491595	1.46189e-57	1.13547e-55	Symbols: ECT2 | ECT2; protein binding | chr3:4384714-4388525 REVERSE
AT2G26080	13355	8507	216.751	173.881	0.317939	5.87965e-57	4.54631e-55	Symbols: AtGLDP2 | AtGLDP2 (Arabidopsis thaliana glycine decarboxylase P-protein 2); ATP binding / glycine dehydrogenase (decarboxylating) | chr2:11109003-11113828 REVERSE
AT5G65730	575	1024	31.1246	69.8062	-1.1653	6.46898e-57	4.97967e-55	xyloglucan:xyloglucosyl transferase, putative / xyloglucan endotransglycosylase, putative / endo-xyloglucan transferase, putative | chr5:26299032-26300478 FORWARD
AT1G70820	3585	4086	102.22	146.724	-0.521434	1.09182e-56	8.36719e-55	phosphoglucomutase, putative / glucose phosphomutase, putative | chr1:26705518-26708264 FORWARD
AT2G20570	1154	1666	37.6773	68.5027	-0.862464	2.1688e-56	1.65472e-54	Symbols: GPRI1, GLK1 | GPRI1 (GBFS PRO-RICH REGION-INTERACTING FACTOR 1); transcription factor/ transcription regulator | chr2:8855358-8857756 FORWARD'
AT5G37260	942	260	42.2824	14.6974	1.5245	5.3255e-56	4.04527e-54	Symbols: RVE2, CIR1 | RVE2 (REVEILLE 2); DNA binding / transcription factor | chr5:14751344-14753088 REVERSE
AT5G47040	2760	1297	38.8532	22.9941	0.756771	7.583e-56	5.73481e-54	Symbols: LON2 | LON2 (LON PROTEASE 2); ATP binding / ATP-dependent peptidase/ nucleoside-triphosphatase/ nucleotide binding / serine-type endopeptidase/ serine-type peptidase | chr5:19093152-19098715 REVERSE
AT4G38770	16925	11098	754.504	623.068	0.276137	2.10738e-55	1.58679e-53	Symbols: PRP4, ATPRP4 | PRP4 (PROLINE-RICH PROTEIN 4) | chr4:18096809-18098565 REVERSE
AT1G70780	1148	367	73.2827	29.5042	1.31255	2.26887e-55	1.70096e-53	unknown protein | chr1:26695166-26696392 REVERSE
AT4G04340	3945	2053	74.2776	48.6809	0.609573	4.76499e-55	3.55683e-53	early-responsive to dehydration protein-related / ERD protein-related | chr4:2122908-2126844 FORWARD
AT2G40610	852	1326	39.3708	77.1679	-0.970874	7.83995e-55	5.82691e-53	Symbols: ATEXPA8, EXP8, ATEXP8, ATHEXP ALPHA 1.11 | ATEXPA8 (ARABIDOPSIS THALIANA EXPANSIN A8) | chr2:16948863-16950557 REVERSE
AT4G34120	3675	1883	136.42	88.03	0.631993	1.24243e-54	9.19453e-53	Symbols: LEJ1, CDCP1 | LEJ1 (LOSS OF THE TIMING OF ET AND JA BIOSYNTHESIS 1) | chr4:16341009-16343118 FORWARD
AT1G19960	642	1084	118.318	251.596	-1.08844	4.29786e-54	3.16701e-52	FUNCTIONS IN: molecular_function unknown; INVOLVED IN: biological_process unknown; LOCATED IN: cellular_component unknown; EXPRESSED IN: 21 plant structures; EXPRESSED DURING: 13 growth stages; BEST Arabidopsis thaliana protein match is: transmembrane receptor (TAIR:AT2G32140.1); Has 41 Blast hits to 41 proteins in 16 species: Archae - 0; Bacteria - 2; Metazoa - 25; Fungi - 0; Plants - 9; Viruses…
AT1G11720	1365	489	19.4673	8.78296	1.14828	4.73809e-54	3.47655e-52	Symbols: ATSS3 | ATSS3 (starch synthase 3); starch synthase/ transferase, transferring glycosyl groups | chr1:3952511-3957044 FORWARD
AT1G55490	16087	10529	346.733	285.802	0.278809	1.09882e-53	8.02838e-52	Symbols: CPN60B, LEN1 | CPN60B (CHAPERONIN 60 BETA); ATP binding / protein binding | chr1:20715563-20719165 REVERSE
AT5G42020	2636	1237	65.2549	38.5652	0.758786	1.20197e-53	8.74495e-52	Symbols: BIP, BIP2 | BIP2; ATP binding | chr5:16807483-16810646 REVERSE
AT1G35720	1854	2365	72.6443	116.703	-0.683917	1.42353e-53	1.03134e-51	Symbols: ANNAT1, OXY5, ATOXY5 | ANNAT1 (ANNEXIN ARABIDOPSIS 1); ATP binding / calcium ion binding / calcium-dependent phospholipid binding / copper ion binding / peroxidase/ protein homodimerization | chr1:13225197-13227195 FORWARD
AT4G18970	485	896	16.7348	38.9354	-1.21823	1.62563e-53	1.17284e-51	GDSL-motif lipase/hydrolase family protein | chr4:10389111-10390917 REVERSE
AT4G13930	3228	1608	104.694	65.6798	0.672655	1.69277e-53	1.21619e-51	Symbols: SHM4 | SHM4 (serine hydroxymethyltransferase 4); catalytic/ glycine hydroxymethyltransferase/ pyridoxal phosphate binding | chr4:8047692-8050106 REVERSE
[truncated: 17,004 more rows]

## Sheet: Table S3
Table S3 Transcription abundance of C4 cycle genes and C4 related transporters (with p value and FDR)
[truncated: 15 more rows]

[truncated: 8 more sheets: Table S4, Table S5, Table S6, Table S7, Table S8, Table S9, Table S10, Table S11]
